# Supplementary material for: Shenqi compound enhances pancreatic β-cell secretion by promoting the maturation and transport of insulin secretory vesicles through the NOD1/RIP2 signaling pathway
Source: Front Nutr. 2026 Jan 26;12:1690849. doi: 10.3389/fnut.2025.1690849 (PMC12884057; doi:10.3389/fnut.2025.1690849)
Supplement: Supplementary file 1 [file Table_1.xlsx]

## Sheet: POS
ID	RT [min]	m/z	Name	Reference Ion	Formula	InChI Key	Total score	HMDB ID	KEGG ID	Super_Class	Class	Sub_Class	KEGG class1	KEGG class2	KEGG class3	CASNo	SQC	blank
MP0	0.24	100.014		[M+H]+													633221	1.3011e+06
MP1	9.416	100.014		[M+H]+													7.71717e+06	8781032
MP2	3.756	100.039		[M+ACN+H]+													164546	122703
MP3	1.301	100.039		[M+NH4]+													1.02656e+06	399796
MP4	0.495	100.039		[M+H]+													262912	166381
MP5	3.876	100.076		[M+H]2+													1.94902e+07	29223274
MP6	0.737	100.076	N-Methyl-2-pyrrolidone	[M+H]+	C5H9NO	SECXISVLQFMRJM-UHFFFAOYSA-N	85			Organoheterocyclic compounds	Pyrrolidines	N-alkylpyrrolidines					5.24489e+07	16477128
MP7	9.372	100.112		[M+H]+													1.8763e+06	2.54341e+06
MP8	0.235	100.112		[M+H]+													179337	58445.2
MP9	0.706	100.113		[M+NH4]+													163988	344370
MP10	8.105	100.18		[M+H]+													29128.1	16125.2
MP11	7.285	100.18		[M+H]+													75252	13613.1
MP12	0.976	100.199		[M+H]+													14911.5	14556
MP13	7.972	100.22		[M+H]+													15765.5	19618.2
MP14	9.276	100.225		[M+H]+													24634.6	26592.9
MP15	9.203	100.275		[M+H]+													24988.1	20127.9
MP16	8.412	100.279		[M+H]+													26031.7	22809.2
MP17	8.196	100.287		[M+ACN+H]+													18171	23455.7
MP18	8.419	100.318		[M+H]+													31026.7	24922.3
MP19	3.283	100.34		[M+H]+													33764	3321.64
MP20	0.86	100.357		[M+NH4]+													21254.2	23072.5
MP25	8.212	100.417		[M+H]+													17138.1	22055.3
MP26	7.924	100.484		[M+H]+													43257.7	22479.9
MP27	9.416	100.51		[M+NH4]2+													5.14815e+07	52190750
MP28	0.242	100.51		[M+H]+													3.22411e+06	5053063
MP29	3.843	100.51		[M+NH4]+													862471	614698
MP30	8.618	100.572		[M+Na]+													23084.5	22811.8
MP32	7.389	100.621		[M+H]+													14329.6	55721.1
MP33	7.438	100.682		[M+H]+													20380.1	50684.8
MP34	8.132	100.696		[M+H]+													26092.5	18300.4
MP35	8.661	100.711		[M+H]+													22351.4	23132.3
MP36	7.092	100.757		[M+2H]2+													14732.1	21202.3
MP37	0.589	100.759		[M+NH4]+													5.9901e+06	5.94488e+06
MP38	8.155	100.762		[M+H]+													28649.7	21207.1
MP40	8.335	100.794		[M+H]+													22484.2	20139.5
MP41	8.191	100.807		[M+ACN+H]+													32982.4	14926
MP42	0.579	100.815		[M+CH3OH+H]+													360527	444852
MP43	7.45	100.819		[M+H-H2O]+													15016.3	16005
MP44	0.58	100.87		[M+CH3OH+H]+													63913.5	440408
MP45	6.612	100.872		[M+Na]+													32404.2	13079.3
MP46	8.575	100.918		[M+H]+													49385.5	31134.1
MP47	8.721	100.918		[M+H]+													62973	74525.4
MP48	9.405	100.922		[M+ACN+H]2+													208066	53344.9
MP49	0.237	100.932		[M+H]+													1.43663e+06	1.55189e+06
MP50	0.5	100.932		[M+H]+													394257	494014
MP51	9.414	100.957		[M+H]+													2.48662e+06	2.70694e+06
MP52	8.151	101.012		[M+H]+													44352.7	18862.4
MP53	0.589	101.037		[M+H]+													87086.2	11459.7
MP54	3.266	101.039		[M+CH3OH+H]+													198198	163468
MP55	7.492	101.071	2,3-pentanedione	[M+H]+	C5H8O2	TZMFJUDUGYTVRY-UHFFFAOYSA-N	88.3	HMDB0031598		Organic oxygen compounds	Organooxygen compounds	Carbonyl compounds				#600-14-6	9.24518e+06	12778680
MP56	9.205	101.071	N-Nitroso-pyrrolidine	[M+H]+	C4H8N2O	WNYADZVDBIBLJJ-UHFFFAOYSA-N	66.2	HMDB0031642	C19285	Organoheterocyclic compounds	Pyrrolidines					#930-55-2	1.61247e+07	59598588
MP57	3.864	101.079		[M+NH4]+													1.81368e+06	945277
MP58	0.282	101.079		[M+H]+													2.03801e+06	1.36641e+06
MP59	3.552	101.079		[M+H]+													1.94255e+06	2.24353e+06
MP60	1.874	101.079		[M+H]+													2.02001e+06	1.94945e+06
MP61	7.871	101.107		[M+NH4]+													29130.5	17487.9
MP62	6.054	101.108		[M+H]+													14104.3	23448.6
MP63	8.397	101.12		[M+NH4]+													90500.2	15806.5
MP64	9.259	101.12		[M+H]+													46018	144677
MP65	7.387	101.145		[M+H]+													13009	60893.6
MP66	8.466	101.151		[M+H]+													13354.3	24239.6
MP67	7.362	101.199		[M+H]+													15845.7	13430.3
MP68	9.194	101.254		[M+H]+													21171.6	22944.5
MP69	8.585	101.257		[M+CH3OH+H]+													25101.3	15654.9
MP71	7.65	101.292		[M+H]+													14915.3	12237.3
MP76	7.464	101.367		[M+H]+													15738.6	12983.5
MP77	8.537	101.373		[M+H]+													18285.4	23822.1
MP78	2.815	101.385		[M+H-H2O]+													12956.3	12996.3
MP80	9.152	101.419		[M+H-H2O]+													32447.6	36956.1
MP82	1.239	101.457		[M+H]+													12905.4	21641.8
MP83	0.754	101.484		[M+H]+													38634.8	37283.5
MP84	9.414	101.509		[M+H]+													5.24983e+06	6025720
MP85	7.01	101.509		[M+H]+													11558.5	558123
MP86	8.114	101.509		[M+H]+													128618	596610
MP87	8.483	101.509		[M+H-H2O]+													111114	73782.8
MP93	8.467	101.626		[M+H]+													15971.4	20336.9
MP94	4.9	101.635		[M+H]+													35887.1	25635.7
MP95	4.767	101.635		[M+H]+													69917.3	117400
MP96	0.584	101.646		[M+H]+													960294	967783
MP97	5.735	101.663		[M+H]+													14689.9	83035.5
MP98	4.899	101.691		[M+H]+													99909	84885.8
MP99	4.772	101.691		[M+H]+													170393	266255
MP100	8.083	101.693		[M+NH4]+													24355.8	26336.7
MP101	4.903	101.719		[M+H]+													57788.3	39958.2
MP102	4.767	101.719		[M+H]+													116855	162852
MP103	3.979	101.769		[M+H]+													488616	576738
MP104	4.767	101.774		[M+H]+													21069.9	33478.1
MP105	8.525	101.775		[M+NH4]+													17597	26430.6
MP107	1.473	101.82		[M+H]+													13772	13748.8
MP108	3.979	101.825		[M+H]+													436689	487431
MP109	6.503	101.847		[M+H]+													13423.8	27061.2
MP114	3.979	101.88		[M+H]+													220842	247478
MP120	8.2	101.932		[M+H]+													31244.2	24330.3
MP121	3.979	101.936		[M+H-H2O]+													68934	96250.9
MP124	8.094	101.95		[M+H]+													16305.1	15603.8
MP125	6.457	101.952		[M+CH3OH+H]+													28479.7	24550.3
MP126	9.208	101.957		[M+H]+													30615.8	25159.3
MP127	0.236	101.965		[M+H]+													88405.4	139047
MP128	6.86	101.965		[M+H]+													67409.7	28846.6
MP129	9.418	102.034		[M+NH4]2+													2.88114e+08	300549220
MP130	4.783	102.034		[M+H]+													7.25521e+06	7.2938e+06
MP131	3.869	102.034		[M+H]+													2.18647e+06	2132654
MP132	0.503	102.034		[M+H]2+													5.56577e+06	5771137
MP133	4.543	102.034		[M+NH4]+													4.15762e+06	1.64766e+06
MP134	0.631	102.055		[M+NH4]+													3.23705e+06	3.84828e+06
MP135	0.912	102.055	NFPS	[M+NH4]+	C24H24FNO3	FDORQEIHOKEJNX-UHFFFAOYSA-N	68.1			Benzenoids	Benzene and substituted derivatives	Biphenyls and derivatives					1.01465e+07	1.73448e+06
MP136	3.25	102.055		[M+H]+													1.24247e+06	1.02242e+06
MP137	4.779	102.128	Di-N-propylamine	[M+H]+	C6H15N	WEHWNAOGRSTTBQ-UHFFFAOYSA-N	83.4	HMDB0302261		Organic nitrogen compounds	Organonitrogen compounds	Amines					2.1076e+07	12068532
MP138	0.234	102.128	N,N,N-Triethyl-1-hexanaminium	[M+H]+	C12H28N		84.5										6.66984e+06	3.09865e+06
MP139	9.187	102.128		[M+H]+													8.68353e+07	68119390
MP140	9.594	102.128		[M+H]+													1.42326e+07	20618658
MP141	0.709	102.128		[M+H]+													1.16097e+07	4630075
MP142	9.532	102.128		[M+H]+													3.08934e+07	13555653
MP143	7.037	102.128		[M+H]+													1.03393e+07	4536039
MP146	9.285	102.222		[M+NH4]+													22712.7	27425
MP147	0.692	102.238		[M+ACN+H]+													21191.7	39597.9
MP148	7.725	102.241		[M+H]+													16180.6	15014.4
MP152	0.766	102.283		[M+H-H2O]+													33840.5	14006.3
MP154	8.123	102.301		[M+H]+													15087.7	23082.1
MP155	8.186	102.332		[M+H]+													14657.5	20849.9
MP158	7.018	102.385		[M+H-H2O]+													14370.3	13979.5
MP160	8.668	102.397		[M+H]+													22737.7	21870.4
MP163	7.42	102.468		[M+ACN+H]+													27054.3	12879.9
MP165	0.594	102.534		[M+H]+													657841	691631
MP166	9.395	102.58		[M+H]+													26469.3	17361.4
MP167	0.601	102.602		[M+H]+													34365.7	57472
MP168	7.123	102.603		[M+H]+													13094.4	8795.92
MP169	8.763	102.61		[M+CH3OH+H]+													25278.5	22271.3
MP171	7.826	102.64		[M+H-H2O]+													12291.8	11371.9
MP172	8.823	102.661		[M+CH3OH+H]+													19657.9	19782.7
MP173	7.246	102.693		[M+CH3OH+H]+													62197.1	13944.8
MP174	8.375	102.693		[M+H]+													12606.8	23121.5
MP176	8.2	102.725		[M+H]+													22367.8	16599.9
MP177	8.216	102.764		[M+H]+													25898.4	20992.7
MP181	1.03	102.874		[M+H]+													14918.5	26909.9
MP182	8.351	102.878		[M+H-H2O]+													14889.7	25817.2
MP185	7.88	102.895		[M+CH3OH+H]+													15600.7	17195
MP186	7.818	102.92		[M+H]+													20444.9	11371.4
MP189	9.166	102.933		[M+H]+													21837.5	84246.1
MP190	6.648	102.942		[M+H]+													14280.4	21546.3
MP191	8.841	102.954		[M+H]+													93545.7	23325.9
MP192	9.177	102.971		[M+2H]2+													23724	24060.5
MP193	0.237	103.039		[M+H]+													2.40785e+06	2.67634e+06
MP194	0.629	103.039		[M+H]+													799584	1.10341e+06
MP195	7.791	103.05		[M+H]+													47304.7	71071.3
MP196	8.852	103.05		[M+H]+													57481.1	27606.3
MP197	1.818	103.054		[M+H]+													6.72732e+06	9499322
MP198	3.272	103.055		[M+H]+													896059	1.12097e+06
MP199	0.947	103.058		[M+NH4]+													494325	93290.9
MP200	7.352	103.062		[M+H]+													74668.7	47235.6
MP201	8.528	103.075		[M+H]+													96947.1	138043
MP202	3.794	103.131		[M+CH3OH+H]+													622587	191474
MP203	3.872	103.131		[M+NH4]+													987631	344045
MP204	3.311	103.131		[M+H]+													491753	303351
MP205	0.519	103.131		[M+H]+													680160	155036
MP206	3.222	103.131		[M+H]+													391598	181357
MP209	7.365	103.224		[M+CH3OH+H]+													85503.3	14463.4
MP212	6.598	103.344		[M+H]+													11909.2	12038.2
MP213	4.234	103.395		[M+H]+													20786.2	19931.1
MP215	6.67	103.442		[M+H]+													13592	13571.5
MP216	7.568	103.445		[M+H]+													18906	11436.9
MP218	8.171	103.492		[M+H]+													34027.3	50942.4
MP219	9.451	103.508		[M+H]+													22280.8	7513.71
MP221	9.196	103.532		[M+H-H2O]+													22953.3	83969
MP222	1.373	103.536		[M+H]+													14280.9	15297.6
MP226	8.34	103.65		[M+H]+													21842.8	19946
MP229	8.822	103.738		[M+H]+													26501.7	19061
MP231	8.547	103.769		[M+H]+													26581.3	20692.8
MP232	7.459	103.792		[M+2H]2+													14891.9	63982.9
MP233	8.698	103.793		[M+H]+													17179.9	20722.4
MP234	8.692	103.85		[M+H]+													1.89184e+07	23591
MP237	0.236	103.956		[M+H]+													170850	222132
MP239	9.421	104.03		[M+NH4]2+													5.9542e+06	6696138
MP240	0.514	104.03		[M+H-H2O]2+													153729	106360
MP241	0.948	104.053	N-(3-Carboxypropanoyl)methionine	[M+H]+	C9H15NO5S		89.5										1.03209e+07	11547765
MP242	3.868	104.071		[M+H-H2O]+													741362	596703
MP243	9.156	104.071		[M+H-H2O]+													198630	69285.7
MP244	3.55	104.071		[M+H]+													468544	264672
MP245	3.259	104.071		[M+NH4]+													493315	162436
MP246	0.636	104.071	Methyl beta-alaninate	[M+H]+	C4H9NO2	UZCXPYDBYUEZCV-UHFFFAOYSA-N	87.6			Organic acids and derivatives	Carboxylic acids and derivatives	Amino acids, peptides, and analogues					5.91312e+06	6835788
MP247	0.256	104.071		[M+H]+													676766	340582
MP248	1.098	104.071		[M+H]+													801086	847908
MP249	7.35	104.107		[M+H]+													1.8151e+06	1985093
MP250	0.744	104.107	(2-hydroxyethyl)trimethylammonium	[M+H]+	C5H14NO	OEYIOHPDSNJKLS-UHFFFAOYSA-N	85.8	HMDB0000097	C00114	Organic nitrogen compounds	Organonitrogen compounds	Quaternary ammonium salts				#62-49-7	3.06461e+07	21964330
MP251	0.237	104.107		[M+NH4]+													1.1284e+06	1631683
MP252	0.619	104.107	L-alpha-Glycerylphosphorylcholine	[M+H-H2O]+	C8H20NO6P	SUHOQUVVVLNYQR-QMMMGPOBSA-N	86.9	HMDB0000086	C00670	Lipids and lipid-like molecules	Glycerophospholipids	Glycerophosphocholines				#28319-77-9	1.98496e+08	155653170
MP253	1.102	104.107		[M+H]+													1.26329e+06	1.12256e+06
MP254	3.28	104.107		[M+H]+													525176	325419
MP255	9.175	104.173		[M+H]+													29211.5	23848.3
MP256	8.734	104.182		[M+H]+													22712.4	20667.4
MP257	7.079	104.184		[M+H]+													41816.7	29888.3
MP258	8.87	104.217		[M+H]+													21342.9	21308.4
MP259	5.801	104.219		[M+H]+													48985.9	22568.9
MP261	8.316	104.243		[M+H]+													11876.8	25323.6
MP264	9.32	104.302		[M+H]+													23391.8	18057.6
MP267	7.644	104.354		[M+H]+													44070	26071.6
MP268	8.631	104.367		[M+H]+													23679.8	19098.4
MP269	6.634	104.375		[M+H]+													12839.4	17594.6
MP270	9.105	104.392		[M+ACN+H]+													32356.1	22925.1
MP273	8.98	104.448		[M+H]+													26639.1	21307.2
MP275	7.145	104.5		[M+H]+													59851	23410.9
MP276	0.247	104.522		[M+H]+													15978.8	3078.1
MP278	9.489	104.532		[M+H]+													13637.1	99677.1
MP279	9.598	104.532		[M+H]+													16704.1	5335.32
MP280	0.584	104.536		[M+CH3OH+H]+													1.69173e+06	1767057
MP282	0.636	104.592		[M+H]+													21446.2	169384
MP284	8.504	104.623		[M+H]+													24900.9	21584.3
MP285	8.639	104.625		[M+H-H2O]+													21864.7	32885.8
MP286	8.966	104.625		[M+H]+													25808.9	28505.6
MP287	7.815	104.653		[M+H]+													17876.4	16054.2
MP288	7.329	104.736		[M+H]+													52705.8	21009.9
MP290	3.882	104.783		[M+H]+													30838.7	16349.2
MP291	5.785	104.802		[M+H]+													16083.5	12980.3
MP292	7.403	104.827		[M+H]+													16739.3	11501.5
MP294	8.349	104.846		[M+H]+													14354.8	22885.2
MP295	8.432	104.854		[M+2H]2+													15990.2	33357.4
MP296	3.875	104.866		[M+2H]2+													11902.9	65194.6
MP297	2.536	104.908		[M+H]+													37666.1	17791.1
MP298	8.829	104.923		[M+Na]+													26084.3	21528.8
MP299	3.877	104.934		[M+H]+													36333.1	33658.9
MP300	6.693	104.935		[M+H]+													11481.9	13249.3
MP302	8.603	104.97		[M+H]+													21923	56313.6
MP303	7.544	104.984		[M+CH3OH+H]+													12249.8	14060.5
MP304	0.617	104.992		[M+H]+													519311	464505
MP305	3.883	104.993		[M+Na]+													105736	55807.3
MP306	0.942	105.001		[M+H]+													31846.7	6819.54
MP307	0.24	105.016		[M+NH4]+													207184	286856
MP308	9.46	105.016		[M+H]+													730235	455126
MP309	9.039	105.024		[M+H]+													25484.6	22033.5
MP310	3.835	105.034		[M+H]+													2.39345e+06	200712
MP312	8.46	105.11		[M+H]+													27427.8	40023.6
MP313	8.186	105.11		[M+H]+													43541.7	26307.4
MP314	9.025	105.11		[M+H]+													25851.4	24860.6
MP315	9.243	105.11		[M+H]+													27018.1	43201.6
MP316	7.907	105.11		[M+ACN+H]+													36215	16685.1
MP317	8.347	105.11		[M+H]+													52531.8	32737
MP318	8.932	105.11		[M+H-H2O]+													27771.5	47836.9
MP319	8.016	105.11		[M+H]+													52500	20782.9
MP320	9.149	105.11		[M+H]+													31647.8	31611.5
MP321	8.657	105.111		[M+H]+													61387.6	29179.5
MP322	7.131	105.115		[M+H]+													63987.2	24845.1
MP323	3.884	105.12		[M+H]+													37971.7	51640
MP325	3.58	105.193		[M+H]+													24394.6	50816.5
MP327	9.28	105.235		[M+H]+													25491.3	21324.9
MP328	8.509	105.25		[M+CH3OH+H]+													24309.9	48873.9
MP329	8.387	105.293		[M+NH4]+													26535.8	19537.9
MP332	6.967	105.33		[M+H]+													21668.8	12311.7
MP333	6.561	105.33		[M+H]+													167131	138118
MP336	8.132	105.388		[M+H]+													20672.1	16444.9
MP337	8.892	105.392		[M+H]+													21728.3	44367.9
MP339	0.589	105.423		[M+H]+													657522	678256
MP340	7.226	105.454		[M+H]+													19598.9	39303.8
MP341	3.851	105.468		[M+Na]+													20013.4	62722.3
MP344	9.39	105.52		[M+H]+													115253	163273
MP345	0.236	105.52		[M+H]2+													534252	698342
MP346	0.503	105.52		[M+2H]2+													257157	312718
MP347	9.17	105.52		[M+2H]2+													57507.8	25401.8
MP348	8.402	105.52		[M+H-H2O]2+													48077.1	19737.5
MP349	8.997	105.52		[M+2H]2+													79738.8	27396.2
MP350	8.887	105.52		[M+H]+													79752.4	27396.2
MP351	8.66	105.52		[M+H]+													43035.6	28154.2
MP352	8.834	105.52		[M+H]+													76607.5	27396.2
MP353	9.304	105.52		[M+Na]+													118912	102629
MP354	8.034	105.573		[M+H]+													22661.8	22626.5
MP355	4.091	105.606		[M+H]+													37603	31798.3
MP357	7.871	105.625		[M+H]+													15027.2	16148.1
MP358	8.749	105.642		[M+H]+													19648.4	46868.9
MP359	8.111	105.652		[M+CH3OH+H]+													13843.1	24989.7
MP361	0.827	105.7		[M+Na]+													124210	20797.1
MP362	8.165	105.737		[M+H]+													13995.4	22337.5
MP363	8.563	105.762		[M+H]+													28480.1	20108.2
MP364	8.889	105.768		[M+NH4]+													19401.2	24723.9
MP365	7.312	105.769		[M+H]+													13213.5	74078.8
MP366	9.077	105.822		[M+H]+													24106.2	20622.7
MP368	8.791	105.846		[M+H]+													23088.3	20765.3
MP369	7.92	105.869		[M+H]+													18926.2	12083.8
MP370	8.988	105.926		[M+H]+													25187.9	22626.7
MP372	0.235	105.954		[M+H]+													72499.2	50590.7
MP373	8.235	105.954		[M+H]+													63354.2	46552.7
MP374	7.402	105.954		[M+CH3OH+H]+													35675.1	37455.6
MP375	9.198	105.954		[M+H]+													310963	204044
MP376	6.762	105.954		[M+H]+													24163.1	10394.7
MP377	8.1	105.954		[M+H-H2O]+													104590	37471.6
MP378	7.004	105.954		[M+H]+													37994.1	18735.7
MP379	8.505	105.954		[M+H-H2O]+													56893.7	98466.8
MP380	9.115	105.954		[M+NH4]+													24630.1	25869.1
MP381	7.171	105.954		[M+H]+													24334.6	42272.3
MP382	8.591	105.954		[M+H-H2O]+													132852	112881
MP383	8.453	105.954		[M+H]+													95665	18593.3
MP384	7.247	105.954		[M+H]+													48486.5	12484.1
MP385	8.702	105.954		[M+H]+													129574	124223
MP387	9.163	106.029		[M+NH4]+													25916.1	269204
MP388	0.786	106.05	D-Isoserin	[M+H]+	C3H7NO3	BMYNFMYTOJXKLE-UWTATZPHSA-N	84.1			Organic acids and derivatives	Carboxylic acids and derivatives	Amino acids, peptides, and analogues					2.27561e+06	2.9633e+06
MP389	0.626	106.05		[M+H]+													3.0199e+06	3.89725e+06
MP391	2.739	106.065		[M+H]+													197394	165118
MP394	7.427	106.086		[M+Na]+													34912.7	53069.7
MP395	0.631	106.086		[M+H]+													1.10228e+06	905386
MP396	8.768	106.169		[M+H]+													25403.3	37289.2
MP397	8.441	106.173		[M+H]+													15785.1	24135.3
MP399	8.027	106.194		[M+H]+													15956.8	30398.3
MP400	3.24	106.224		[M+NH4]+													32323.4	81014.9
MP401	8.69	106.243		[M+H]+													27139.5	23566.4
MP404	7.955	106.278		[M+H]+													11878.3	16168.4
MP408	8.179	106.329		[M+H]+													17370.9	24776.8
MP409	7.433	106.337		[M+NH4]+													13883.7	19016
MP410	4.068	106.41		[M+H]+													20673.1	15797.7
MP411	8.958	106.429		[M+H]+													27319.4	26729.8
MP412	8.863	106.489		[M+H]+													26891.2	24111.5
MP413	0.235	106.52		[M+H]2+													132682	65681.3
MP414	7.578	106.52		[M+H]+													25289	10693.7
MP415	7.194	106.52		[M+H]+													23730.9	24541.6
MP416	7.032	106.52		[M+H]+													45729.2	92905.6
MP417	9.416	106.52		[M+H]+													1.17948e+06	1.0988e+06
MP419	8.674	106.559		[M+H]+													23332.3	25899
MP420	7.131	106.58		[M+ACN+H]+													21221.3	59182.7
MP421	0.443	106.61		[M+H]+													16118.9	11719.3
MP424	8.483	106.652		[M+NH4]+													15915.7	28551.4
MP425	9.077	106.741		[M+ACN+H]+													2.48484e+06	23477.9
MP427	8.174	106.784		[M+H]+													21802.7	15950.5
MP436	8.582	106.88		[M+Na]+													18448.2	24357
MP437	7.502	106.898		[M+H]+													17709	12793.9
MP438	8.758	106.941		[M+H]+													25228.3	26479.6
MP439	8.184	106.944		[M+H]+													28466.2	20985.4
MP440	0.598	106.951		[M+Na]+													3.77065e+06	3.71288e+06
MP441	9.077	106.965		[M+H-H2O]+													63993	353931
MP442	1.821	107.049	Benzaldehyde	[M+H]+	C7H6O	HUMNYLRZRPPJDN-UHFFFAOYSA-N	82.2	HMDB0006115	C00261	Benzenoids	Benzene and substituted derivatives	Benzoyl derivatives				#100-52-7	2.25539e+06	3.01331e+06
MP443	0.988	107.049		[M+H-H2O]+													791770	849516
MP444	4.681	107.07		[M+H]+													871494	929927
MP445	8.766	107.077		[M+H]+													76162.6	24578.1
MP446	0.28	107.086		[M+H]+													214845	251862
MP449	8.543	107.143		[M+H]+													20878.1	21074.1
MP450	0.603	107.199		[M+H]+													97038.2	154718
MP451	0.952	107.23		[M+H]+													27604.5	6464.42
MP452	8.829	107.244		[M+H]+													23552.5	18022.7
MP454	9.124	107.291		[M+H-H2O]+													2.06625e+06	22703.1
MP455	9.187	107.291		[M+H-H2O]+													1.25777e+06	22703.1
MP456	8.12	107.307		[M+NH4]+													26733.3	22928.7
MP458	0.626	107.355		[M+H]+													34055.6	16570.5
MP459	9.007	107.365		[M+H]+													27050.4	28923.3
MP460	8.359	107.374		[M+CH3OH+H]+													14042.2	24024.3
MP461	7.147	107.376		[M+H]+													25020.9	59908.5
MP464	8.144	107.466		[M+H]+													18355.6	22039.6
MP465	9.196	107.514		[M+H]+													68043.9	18774.5
MP466	8.003	107.518		[M+H]+													17182.6	25016.6
MP467	5.376	107.518		[M+H]+													36215.9	3540.03
MP468	6.059	107.518		[M+H-H2O]+													21127	21341.9
MP469	6.663	107.518		[M+H]+													31007.1	18305.9
MP472	0.615	107.544		[M+H]+													67779	20621
MP473	4.299	107.562		[M+H]+													24933.3	32782.6
MP474	7.755	107.575		[M+ACN+H]+													18707.5	14025.2
MP476	9.327	107.606		[M+H]+													25903.2	27635.1
MP477	8.925	107.627		[M+H-H2O]+													23908.3	26087.9
MP479	8.289	107.664		[M+H]+													24806.8	18699.1
MP482	7.596	107.729		[M+H]+													14208.3	65793.8
MP483	0.587	107.729		[M+H]+													97394.6	63495.7
MP484	8.37	107.735		[M+H]+													25829.7	17414.6
MP493	7.145	107.88		[M+ACN+H]+													15038.9	13584.3
MP494	8.262	107.91		[M+H]+													23002.1	22792.9
MP495	9.245	107.967		[M+H]+													25164.4	27232.3
MP496	0.781	107.967		[M+H]+													2.27342e+06	585875
MP497	0.54	107.967		[M+H]+													161711	181189
MP498	0.687	107.967		[M+H]+													126174	6750.77
MP499	9.18	107.972		[M+H]+													24311.9	27118.3
MP500	7.819	107.974		[M+H]+													17053.5	37345.9
MP501	0.244	108.023		[M+H]+													206023	317722
MP502	9.435	108.023	3-Chloropropionamide	[M+H]+	C3H6ClNO	JQDXZJYAUSVHDH-UHFFFAOYSA-N	62.2	HMDB0245843		Organic acids and derivatives	Carboxylic acids and derivatives	Carboxylic acid derivatives					5.29999e+06	5475137
MP503	8.405	108.023		[M+H]+													99607.8	71093.8
MP505	6.396	108.081		[M+H]+													16571.3	24231
MP506	8.601	108.081		[M+H-H2O]+													55320.1	46216.6
MP507	7.958	108.081		[M+Na]+													31506	56932.1
MP508	8.144	108.081		[M+H]+													19671.5	41693.3
MP509	9.187	108.081		[M+Na]+													24942.5	71883.2
MP510	8.887	108.081		[M+H]+													31722.8	83639
MP511	8.212	108.081		[M+ACN+H]+													59131.4	41693.3
MP512	7.558	108.081		[M+Na]+													29114.3	27705.1
MP513	8.05	108.081		[M+H]+													19611.4	24343.6
MP514	8.962	108.081		[M+H]+													22358.6	133663
MP515	0.716	108.081		[M+NH4]+													33667.9	5472.74
MP516	8.411	108.081		[M+H]+													26719.4	41348.4
MP517	9.102	108.081		[M+H]+													107110	32485.2
MP518	8.665	108.081		[M+H]+													28026	46216.6
MP519	8.341	108.084		[M+H]+													50691	41348.4
MP521	7.528	108.174		[M+H]+													16414	13286.5
MP522	9.149	108.175		[M+Na]+													22611.1	23325.5
MP523	8.488	108.179		[M+H-H2O]+													16454.2	28311.2
MP524	8.005	108.198		[M+H]+													15279.8	16889
MP529	7.594	108.298		[M+H]+													15790.3	21551
MP531	0.587	108.313		[M+H]+													4.23175e+06	4.36059e+06
MP532	8.469	108.319		[M+NH4]+													24840.8	27752.6
MP534	8.976	108.341		[M+2H]2+													21751.6	49657.8
MP535	8.469	108.352		[M+H]+													14309.9	23370.9
MP536	3.849	108.358		[M+H]+													56463	15627.7
MP540	0.58	108.425		[M+H]+													326961	193137
MP541	8.315	108.442		[M+H-H2O]+													21648.8	21833.8
MP544	8.121	108.478		[M+H]+													26389.2	15719.7
MP545	0.505	108.479		[M+Na]+													23747.8	47966.3
MP546	0.416	108.501		[M+H]+													19412	82975
MP547	3.842	108.511		[M+H]+													23158.7	20164.9
MP548	6.814	108.517		[M+H-H2O]+													31794.4	27336.5
MP549	8.782	108.517		[M+H-H2O]+													39908.3	30867.5
MP550	6.981	108.523		[M+NH4]+													23815.3	45088.3
MP551	7.183	108.523		[M+H]+													21746.3	31421.5
MP552	6.134	108.523		[M+H]+													24260.4	71207.5
MP554	1.838	108.595		[M+H]+													15231.9	3599.27
MP555	3.254	108.606		[M+H]+													29289.9	60471
MP556	8.943	108.614		[M+H]+													36355.9	21716
MP557	8.405	108.639		[M+H-H2O]+													21030.7	23912.8
MP559	8.347	108.712		[M+H]+													23317.2	22189.4
MP563	7.902	108.822		[M+H]+													23054.2	37164.6
MP565	8.308	108.845		[M+Na]+													15889.3	23927.5
MP568	8.195	108.92		[M+H]+													26123.4	46315.6
MP569	4.181	108.944		[M+H]+													83407	44439.5
MP570	0.237	108.961		[M+H]+													1.04198e+06	976920
MP571	9.46	108.961		[M+Na]+													1.75549e+06	911146
MP572	3.698	108.972		[M+H]+													35155.9	139334
MP573	0.237	109.022		[M+H]2+													4.68972e+06	4.62221e+06
MP574	4.193	109.022		[M+H]+													580344	844142
MP575	0.5	109.022		[M+2H]2+													2.73053e+06	3203106
MP576	3.241	109.022		[M+Na]+													255247	294377
MP577	9.388	109.022		[M+NH4]+													5.552e+07	20590750
MP578	0.904	109.022		[M+NH4]+													25211.6	520879
MP579	7.389	109.022		[M+H]+													1.10228e+06	655818
MP580	0.249	109.065		[M+Na]+													2.67821e+06	1.99839e+06
MP581	0.682	109.065		[M+H]+													404472	511423
MP582	8.376	109.076		[M+H]+													111605	76959.7
MP583	7.845	109.101		[M+Na]+													29388.8	51977
MP584	4.525	109.101		[M+H]+													1.47538e+06	308856
MP585	0.24	109.101		[M+H]+													455527	176412
MP586	8.035	109.181		[M+H]+													28081.1	38615.7
MP587	0.58	109.2		[M+H]+													394118	163838
MP588	7.873	109.219		[M+H]+													28321.7	22156.5
MP589	8.477	109.288		[M+H]+													27870.8	12227.6
MP592	7.348	109.375		[M+H]+													13711.7	70807.5
MP593	8.042	109.427		[M+CH3OH+H]+													15971.6	13589.6
MP594	8.409	109.434		[M+H]+													15008	23810
MP595	8.962	109.448		[M+H]+													24386.9	24650.4
MP597	0.521	109.479		[M+H]+													51260.4	107885
MP598	3.615	109.488		[M+H]+													19403	30894.3
MP599	8.707	109.499		[M+H]+													30201.8	19694.3
MP600	9.416	109.522		[M+H]+													8.53838e+07	57232724
MP601	9.807	109.522		[M+H]+													2.45332e+06	3.43401e+06
MP602	7.093	109.577		[M+H]+													62637.4	30719.9
MP603	7.773	109.62		[M+H]+													15799.3	16061.6
MP604	4.783	109.636		[M+H]+													15123.9	30190.8
MP605	8.196	109.673		[M+H]+													13506.3	21398.9
MP606	4.78	109.681		[M+H]+													15950.5	6197.75
MP610	8.128	109.764		[M+H-H2O]+													14050.1	24809.8
MP611	4.786	109.767		[M+H]+													35926.8	19458.8
MP612	8.492	109.801		[M+H]+													15724	42947.7
MP614	8.05	109.855		[M+H]+													25590.6	36074.6
MP616	4.783	109.893		[M+H]+													67798	57293.5
MP621	3.628	109.956		[M+H]+													65978	36997.1
MP622	4.779	109.978		[M+H]+													106280	70207.8
MP623	0.514	109.979		[M+H]+													882718	1.12188e+06
MP624	8.95	109.989		[M+H]+													50755.9	25423.9
MP625	9.266	109.989		[M+H]+													23825.2	75800.8
MP626	9.374	109.99		[M+CH3OH+H]+													247690	187815
MP628	0.237	110.02		[M+NH4]2+													6.35164e+07	72610264
MP629	0.503	110.02		[M+H]2+													3.7604e+07	56674924
MP630	4.786	110.02		[M+NH4]+													1.00226e+07	13379196
MP631	9.386	110.02		[M+CH3OH+H]2+													1.42348e+09	892361300
MP632	7.857	110.02		[M+H]+													7.21636e+07	32805026
MP633	8.345	110.02	3-Methyl-thymine	[M+H]+		IIDONYMEGWHGRU-UHFFFAOYSA-N	64.2	HMDB0245938		Organoheterocyclic compounds	Diazines	Pyrimidines and pyrimidine derivatives					8.15963e+07	112943490
MP634	7.292	110.02	5-Methyl-uridine	[M+H]+		DWRXFEITVBNRMK-JXOAFFINSA-N	64.6	HMDB0000884		Nucleosides, nucleotides, and analogues	Pyrimidine nucleosides					#1463-10-1	2.56135e+07	14727097
MP635	9.386	110.051		[M+H]+													285597	53626.1
MP636	8.644	110.06		[M+ACN+H]+													30121.6	66012
MP637	3.86	110.06		[M+CH3OH+H]+													228081	175744
MP638	3.316	110.06		[M+H]+													302940	173460
MP639	4.779	110.06		[M+H]+													510639	436883
MP640	0.533	110.071		[M+H]+													355330	251133
MP641	7.529	110.105		[M+H]+													21463.3	17050.8
MP642	4.779	110.181		[M+H]+													91495.4	155458
MP643	7.339	110.186		[M+H-H2O]+													2.57848e+07	20035362
MP644	7.201	110.186		[M+CH3OH+H]+													671214	315504
MP645	8.854	110.191		[M+H]+													21640.7	23237.4
MP646	8.417	110.213		[M+H]+													12622.1	20882
MP647	4.785	110.223		[M+H]+													113666	125561
MP648	6.016	110.234		[M+H]+													16349.9	13753.7
MP654	4.776	110.266		[M+H]+													143872	138412
MP656	7.199	110.298		[M+H]+													290503	91635.7
MP657	7.339	110.298		[M+NH4]+													1.30123e+07	10646429
MP659	4.783	110.311		[M+H]+													100740	58009.8
MP660	8.292	110.317		[M+H]+													30338.8	12755.6
MP661	1.154	110.351		[M+H]+													15667.7	3826.01
MP664	4.029	110.381		[M+H]+													80961.5	66033
MP665	5.293	110.401		[M+H]+													26839.7	95792.2
MP666	7.339	110.409		[M+Na]+													3.75948e+06	3090720
MP667	8.203	110.436		[M+H]+													17150	21958.9
MP668	4.776	110.449		[M+H]+													55648.8	59937.6
MP669	1.198	110.522		[M+H]+													747342	753493
MP671	4.78	110.589		[M+H]+													17567.3	8134.7
MP672	8.645	110.604		[M+H]+													30311.4	23401.7
MP673	8.409	110.644		[M+H]+													32902.9	14977.2
MP674	8.88	110.66		[M+H-H2O]+													23726.2	26880.9
MP676	8.638	110.681		[M+H]+													23521.4	20451.3
MP678	7.384	110.702		[M+H]+													27765.3	13686.2
MP679	8.311	110.759		[M+H]+													15747.4	22067.8
MP680	8.73	110.78		[M+H]+													22251	21775.1
MP683	8.27	110.893		[M+ACN+H]+													24060.9	16594.3
MP686	3.619	110.964		[M+H]+													70448.3	26638.7
MP687	0.678	110.977		[M+H]+													10999.5	49015.3
MP688	9.414	110.99		[M+Na]+													3.22638e+06	3.26243e+06
MP689	9.414	111.02		[M+H]2+													3.1297e+09	2804957000
MP690	0.24	111.02		[M+CH3OH+H]2+													1.70987e+07	32231982
MP691	4.788	111.02		[M+H]+													1.16419e+08	141937440
MP692	6.419	111.02		[M+H]+													3.6641e+08	221014050
MP693	7.033	111.02		[M+NH4]2+													1.49645e+08	163885150
MP694	7.107	111.02		[M+NH4]+													1.1575e+08	184545630
MP695	5.811	111.02		[M+H]+													1.81869e+08	197547300
MP696	7.388	111.02	Ethylphosphonic acid	[M+H]+	C2H7O3P	GATNOFPXSDHULC-UHFFFAOYSA-N	69.9	HMDB0252085		Organic acids and derivatives	Organic phosphonic acids and derivatives	Organic phosphonic acids					1.41504e+08	202453420
MP697	5.733	111.02		[M+H]+													2.08425e+08	163389140
MP698	5.89	111.02		[M+H]+													2.68882e+08	208529740
MP699	7.706	111.02		[M+H]+													7.48227e+07	79673080
MP700	9.416	111.051		[M+H]+													3.80035e+06	3.51345e+06
MP701	0.692	111.055		[M+H]+													198596	204433
MP702	1.036	111.055		[M+H]+													232809	86086.3
MP703	0.24	111.08		[M+H]+													175064	215824
MP704	4.446	111.081		[M+H]+													158119	975626
MP705	1.88	111.092		[M+H]+													179626	34918.6
MP706	8.455	111.092		[M+H]+													25598.1	190228
MP708	7.601	111.117		[M+CH3OH+H]+													18651.4	14929.6
MP711	4.011	111.117		[M+H]+													41342.8	48852.9
MP713	6.929	111.117		[M+H]+													175417	225138
MP714	6.789	111.117		[M+H-H2O]+													125703	118896
MP715	8.147	111.117		[M+H]+													19723	14463.7
MP717	8.915	111.167		[M+H]+													22952.4	24502.2
MP719	8.015	111.195		[M+H]+													18944.2	23615.5
MP720	7.866	111.234		[M+H]+													11539.4	15258.8
MP721	8.537	111.246		[M+CH3OH+H]+													27182.3	21447.8
MP723	8.273	111.276		[M+H-H2O]+													15456.6	21400.9
MP724	8.43	111.312		[M+2H]2+													25427.5	12178.6
MP725	7.973	111.424		[M+H]+													12507.9	25877.6
MP729	8.348	111.475		[M+H]+													25662	15298.7
MP730	0.233	111.496		[M+H]+													8411.61	1891.61
MP731	3.604	111.522		[M+Na]+													1.69343e+06	635764
MP734	8.946	111.67		[M+H]+													24223.3	24021.8
MP735	8.318	111.698		[M+H]+													14262.9	26274.8
MP736	4.815	111.738		[M+NH4]+													18794.1	12600.6
MP738	8.747	111.758		[M+H]+													30365.7	22121.2
MP740	8.084	111.836		[M+CH3OH+H]+													33405.9	14499.7
MP742	8.751	111.92		[M+H]+													21814.4	22188.6
MP743	0.237	111.968		[M+H]+													4.95886e+06	5503687
MP744	0.503	111.968		[M+H]+													1.57921e+06	1.98305e+06
MP745	9.391	111.968		[M+Na]+													915802	167526
MP746	0.854	111.984		[M+H]+													1.48066e+06	1.42567e+06
MP747	3.349	111.984		[M+H]+													649966	620857
MP748	9.414	112.018		[M+NH4]2+													1.15547e+09	1086813800
MP749	0.24	112.018		[M+NH4]2+													6.83945e+06	11371319
MP750	7.029	112.018		[M+H]+													6.28564e+07	73043064
MP751	5.464	112.018		[M+H]+													2.73541e+07	79018740
MP752	5.218	112.018		[M+H]+													2.53994e+07	41163668
MP753	7.27	112.018		[M+H]+													4.45009e+07	90934510
MP754	0.701	112.05	Cytosine	[M+H]+	C4H5N3O	OPTASPLRGRRNAP-UHFFFAOYSA-N	92.1	HMDB0000630	C00380	Organoheterocyclic compounds	Diazines	Pyrimidines and pyrimidine derivatives	Nucleic acids	Bases	Pyrimidines	#71-30-7	1.57343e+07	15435030
MP755	0.934	112.05	Isocytosine	[M+H]+	C4H5N3O	XQCZBXHVTFVIFE-UHFFFAOYSA-N	82.1			Organoheterocyclic compounds	Diazines	Pyrimidines and pyrimidine derivatives					2.00368e+07	18344142
MP756	0.831	112.051		[M+H]+													3.53541e+06	3384213
MP757	8.279	112.076		[M+Na]+													57158.3	19578.9
MP758	7.592	112.076		[M+H]+													38123.4	15203.2
MP759	3.307	112.076		[M+CH3OH+H]+													211866	124348
MP760	0.561	112.087		[M+H]+													4.98735e+06	3.8454e+06
MP761	0.521	112.112		[M+H]+													40696.1	47914.2
MP762	8.913	112.135		[M+CH3OH+H]+													21375.9	28712.4
MP765	7.794	112.203		[M+CH3OH+H]+													21147	21532.1
MP766	8.789	112.226		[M+H]+													23044.3	26703.6
MP767	7.942	112.229		[M+H]+													22193.5	14541.6
MP770	3.798	112.258		[M+H]+													23128.3	5934.05
MP771	8.306	112.26		[M+H]+													24443.1	21253
MP772	8.913	112.279		[M+H]+													25525.3	29845.3
MP773	8.053	112.311		[M+CH3OH+H]+													16191.5	21592.9
MP775	7.389	112.356		[M+H]+													24177.3	15458.2
MP778	7.398	112.52		[M+H]+													2.84362e+06	5.00014e+06
MP779	8.346	112.57		[M+Na]+													27109.4	16974.8
MP780	8.948	112.607		[M+H]+													27147.3	19391.6
MP781	9.208	112.609		[M+H]+													21990.4	24631.9
MP784	8.636	112.8		[M+H]+													27172.5	23904.2
MP785	7.529	112.831		[M+H]+													13950.1	12574.8
MP786	7.586	112.859		[M+H]+													12579.4	15856.1
MP787	0.615	112.896		[M+H]+													471030	430774
MP788	0.751	112.896		[M+H-H2O]+													551702	482721
MP789	0.691	112.896		[M+H]+													104495	91232
MP790	9.418	112.967		[M+H]+													2.91245e+06	2.53943e+06
MP791	9.411	113.017		[M+H]2+													1.48049e+08	138025980
MP792	7.151	113.017		[M+H]+													5.65075e+06	12232488
MP793	0.64	113.023		[M+H]+													600771	759196
MP794	0.242	113.023	3-(Methoxycarbonyl)bicyclo[2.2.1]hept-5-ene-2-carboxylic acid	[M+H]2+	C10H12O4	JYZKYCYHXBQTCY-UHFFFAOYSA-N	74.6			Organic acids and derivatives	Carboxylic acids and derivatives	Dicarboxylic acids and derivatives					1.80514e+07	13743447
MP795	0.948	113.035		[M+H]+													5.03551e+06	4.11819e+06
MP796	3.618	113.035		[M+H]+													276866	425284
MP797	1.429	113.06		[M+H-H2O]+													397661	234210
MP798	3.316	113.06	3-Hexynoic acid	[M+NH4]+	C6H8O2	JHBKYZNFFMIFDA-UHFFFAOYSA-N	79.7			Lipids and lipid-like molecules	Fatty Acyls	Fatty acids and conjugates					1.42772e+06	181536
MP799	0.242	113.06		[M+Na]+													1.65523e+06	521529
MP800	5.214	113.06	DPA	[M+H]+	C12H23NO2	NIJJYAXOARWZEE-UHFFFAOYSA-N	65.6	HMDB0001877	C07185	Lipids and lipid-like molecules	Fatty Acyls	Fatty acids and conjugates	Lipids	FA Fatty acyls	FA01 Fatty Acids and Conjugates	#99-66-1	609163	1.32348e+06
MP801	3.715	113.096	4-(Hydroxymethyl)cyclohexanol	[M+H]+	C7H14O2	VGRZISGVNOKTQU-UHFFFAOYSA-N	79.2			Organic oxygen compounds	Organooxygen compounds	Alcohols and polyols					6.16695e+06	5180120
MP802	8.528	113.107		[M+NH4]+													62871.8	84580.2
MP803	0.233	113.107		[M+NH4]+													55569.2	31553.6
MP804	9.084	113.107		[M+H]+													68749	74512.5
MP805	8.871	113.107		[M+H]+													148847	48541.3
MP806	8.116	113.107		[M+H]+													55889.5	61797.5
MP808	8.413	113.256		[M+H]+													24268.6	22952.6
MP809	8.535	113.415		[M+H]+													15505.9	20386.2
MP810	8.438	113.446		[M+H]+													26156.6	21580.4
MP811	9.154	113.462		[M+H]+													26013.7	22787.3
MP812	7.76	113.58		[M+H-H2O]+													24296.4	31787.4
MP813	9.269	113.592		[M+Na]+													24806.9	20564.8
MP814	0.989	113.594		[M+H]+													16773.2	7454.86
MP820	8.424	113.682		[M+H]+													23001.7	22786
MP821	7.015	113.701		[M+H]+													15223.2	12433.5
MP822	1.387	113.767		[M+H]+													33805.3	24346
MP823	8.144	113.787		[M+H]+													22231.5	12165.2
MP824	9.159	113.807		[M+H]+													23090	22617
MP829	8.709	113.918		[M+NH4]+													27627.9	27755.1
MP830	0.613	113.929		[M+H-H2O]+													18214.3	49542.3
MP831	8.454	113.932		[M+H]+													29050.1	16298.1
MP832	3.865	113.964		[M+H]+													1.1159e+06	1.5234e+06
MP833	0.237	113.964		[M+H]+													9.89373e+07	98852370
MP834	0.503	113.964		[M+H]+													3.05472e+07	34824200
MP835	3.331	113.964		[M+NH4]+													2.97954e+06	1.55211e+06
MP836	0.933	113.964		[M+NH4]+													5.49195e+06	5895596
MP837	9.393	113.964		[M+Na]+													3.95185e+07	13310741
MP838	1.046	113.964		[M+H]+													1.17678e+07	7.13101e+06
MP839	1.107	113.964		[M+H]+													7.41398e+06	7010660
MP840	2.577	113.964		[M+H]+													7.60066e+06	6614747
MP841	10.624	113.964		[M+H]+													8.63927e+06	8458252
MP842	10.347	113.964		[M+H]+													4.97961e+06	12547393
MP843	9.416	114.017	Trifluoroacetamide	[M+H]+	C2H2F3NO	NRKYWOKHZRQRJR-UHFFFAOYSA-N	64.9	HMDB0245337		Organic acids and derivatives	Carboxylic acids and derivatives	Carboxylic acid derivatives					3.47038e+07	34201892
MP844	7.204	114.017		[M+H]+													1.29908e+06	1.36005e+06
MP845	7.38	114.017		[M+H]+													1.20076e+06	1.91306e+06
MP846	7.431	114.017		[M+H]+													1.45303e+06	857927
MP847	0.981	114.055	N-propargylglycine	[M+CH3OH+H]+	C5H7NO2		61.5										3.50981e+06	2.95303e+06
MP848	0.524	114.061		[M+2H]2+													4.62672e+06	1.68071e+06
MP849	3.797	114.066		[M+H]+													1.0905e+06	1.3085e+06
MP850	9.339	114.066		[M+H]+													589384	545322
MP851	3.868	114.066		[M+H]+													807862	933068
MP852	0.636	114.066	CREATININE	[M+H]+	C4H7N3O	DDRJAANPRJIHGJ-UHFFFAOYSA-N	91.4	HMDB0000562	C00791	Organic acids and derivatives	Carboxylic acids and derivatives	Amino acids, peptides, and analogues				#60-27-5	1.00921e+07	9796488
MP853	0.777	114.066		[M+H]+													6.04538e+06	3.95174e+06
MP854	7.039	114.066		[M+H]+													791946	738201
MP855	3.427	114.091		[M+H]+													5.88537e+06	7.31032e+06
MP856	3.917	114.091	N-[3-(Dimethylamino)propyl]propanamide	[M+H]+	C8H18N2O	LPRTUAMEQDRMAZ-UHFFFAOYSA-N	83.5										1.41931e+06	2190590
MP857	7.79	114.12		[M+H]+													17859.6	11252.4
MP858	8.143	114.128		[M+NH4]+													21106.8	38100
MP859	8.709	114.128		[M+H]+													25484.5	19614.8
MP860	8.53	114.128		[M+H]+													25143.9	39163.4
MP861	8.016	114.128		[M+H]+													16851	16542.2
MP862	7.443	114.128		[M+H]+													14251.9	17829.3
MP863	9.203	114.128		[M+Na]+													28752.3	32492.7
MP864	7.601	114.128		[M+NH4]+													15008	11252.4
MP865	9.241	114.199		[M+H]+													24035.7	27893.1
MP871	9.06	114.38		[M+H]+													22316.7	25275.7
MP874	8.481	114.518		[M+H-H2O]+													32518.8	28562.6
MP875	7.754	114.518		[M+H]+													86275.3	57552.7
MP876	7.852	114.532		[M+H-H2O]+													21674.3	78688.2
MP882	7.929	114.614		[M+H]+													25713.3	12333.5
MP883	8.426	114.688		[M+H]+													30548.5	16605.3
MP884	7.1	114.718		[M+H-H2O]+													34414.1	16832.4
MP885	8.351	114.772		[M+2H]2+													20634.3	27804.3
MP886	8.782	114.807		[M+H]+													22868.9	24072.1
MP888	3.873	114.861		[M+H]+													18102.8	4678.24
MP889	6.518	114.887		[M+H]+													27650.5	11670.1
MP890	0.687	114.893		[M+H-H2O]+													16518.1	4987.18
MP891	0.621	114.893		[M+H]+													42067.8	4987.18
MP892	0.753	114.893		[M+NH4]+													82449.3	114388
MP893	9.868	114.972		[M+H]+													4.079e+06	3.09057e+06
MP894	1.468	114.972		[M+H]+													2.02913e+06	669234
MP895	9.735	114.972		[M+H]+													1.1813e+06	592739
MP896	3.559	114.972		[M+H]+													444901	442840
MP897	1.301	115.039	Methyl 4-[(2-chlorophenyl)amino]-4-oxobutanoate	[M+CH3OH+H]+	C11H12ClNO3	JAXOGQBKZQFMEP-UHFFFAOYSA-N	61.7			Benzenoids	Benzene and substituted derivatives	Anilides					3.83908e+06	1.34258e+06
MP898	0.251	115.039		[M+Na]+													1.72148e+06	1.88149e+06
MP899	0.716	115.05		[M+H]+													1.23836e+06	669264
MP900	3.224	115.055		[M+NH4]+													1.42608e+06	2.3133e+06
MP901	0.268	115.075		[M+H]+													695819	840963
MP902	0.528	115.087		[M+H]+													1.84307e+06	683221
MP903	7.68	115.113		[M+H]+													16716.8	13715.1
MP904	0.696	115.123		[M+CH3OH+H]+													16492.1	6305.05
MP905	0.27	115.123		[M+CH3OH+H]+													81863.5	7359.84
MP906	8.402	115.123		[M+H]+													30251.7	24785.2
MP907	8.857	115.125		[M+H-H2O]+													35167.4	42984.9
MP908	8.618	115.17		[M+H]+													28337.2	21287.5
MP909	6.512	115.197		[M+H]+													19217.5	16699.3
MP910	8.688	115.258		[M+H]+													20558.5	21938
MP911	7.883	115.259		[M+Na]+													76022.1	19713.9
MP912	7.287	115.272		[M+ACN+H]+													82682.6	14602.7
MP913	8.981	115.339		[M+NH4]+													23099.3	26464
MP915	4.826	115.438		[M+H]+													30598.9	17169.3
MP917	0.234	115.509		[M+H]+													73290.1	15884.1
MP918	0.781	115.527		[M+H]+													21079.6	23629.2
MP919	8.556	115.545		[M+H]+													22559.4	26017.2
MP921	8.743	115.573		[M+Na]+													25677.3	25621.7
MP923	8.664	115.612		[M+H-H2O]+													25478.4	24288
MP928	0.587	115.737		[M+CH3OH+H]+													84705.7	65723.6
MP931	8.677	115.813		[M+H]+													17335.6	24923.5
MP932	0.64	115.849		[M+H]+													31326.8	14774.7
MP935	9.416	115.964		[M+H]+													1.70213e+07	17945000
MP936	7.022	115.964		[M+CH3OH+H]+													1.67599e+06	1.27632e+06
MP937	1.054	115.964		[M+NH4]+													291257	396861
MP938	7.138	115.964		[M+H-H2O]+													826775	1849482
MP939	8.587	115.964		[M+H]+													75934.3	152098
MP940	3.816	115.964		[M+H]+													215449	283406
MP941	3.331	115.964		[M+H]+													306026	171758
MP942	9.441	116.015		[M+CH3OH+H]+													286577	411427
MP943	0.668	116.045		[M+H]+													1.21069e+06	876489
MP944	3.794	116.07		[M+NH4]+													612280	877280
MP945	7.337	116.071		[M+H]+													394152	311762
MP946	0.664	116.071	Pro-Pro	[M+H]+	C10H16N2O3	RWCOTTLHDJWHRS-YUMQZZPRSA-N	93.3	HMDB0011180		Organic acids and derivatives	Carboxylic acids and derivatives	Amino acids, peptides, and analogues				#20488-28-2	9.72467e+07	81122090
MP947	6.199	116.071		[M+H]+													464758	785620
MP948	3.314	116.071		[M+H]+													540300	606736
MP949	1.404	116.071	2-Oxovaleric acid	[M+H]+	C5H8O3	KDVFRMMRZOCFLS-UHFFFAOYSA-N	70.1	HMDB0001865	C06255	Organic acids and derivatives	Keto acids and derivatives	Short-chain keto acids and derivatives	Organic acids	Carboxylic acids	2-Oxocarboxylic acids	#1821-02-9	4.24203e+06	1.93731e+06
MP950	1.081	116.071	ACBC	[M+H]+	C5H9NO2	FVTVMQPGKVHSEY-UHFFFAOYSA-N	89.8			Organic acids and derivatives	Carboxylic acids and derivatives	Amino acids, peptides, and analogues					9.14814e+06	5451749
MP951	0.786	116.071	Amino(cyclopropyl)acetic acid	[M+H]+	C5H9NO2	BUSBCPMSNBMUMT-UHFFFAOYSA-N	87.5			Organic acids and derivatives	Carboxylic acids and derivatives	Amino acids, peptides, and analogues					4.20052e+07	35367776
MP952	3.873	116.071		[M+CH3OH+H]+													1.02192e+06	1.19816e+06
MP953	0.279	116.071		[M+H]+													1.17772e+06	381294
MP954	0.528	116.071	EPICAPTOPRIL	[M+H]+	C9H15NO3S	FAKRSMQSSFJEIM-BQBZGAKWSA-N	92.1			Organic acids and derivatives	Carboxylic acids and derivatives	Amino acids, peptides, and analogues					5.98646e+06	2.71392e+06
MP955	0.234	116.107		[M+H]+													364408	176571
MP956	7.3	116.107		[M+H]+													426626	431876
MP957	0.675	116.107		[M+H]+													698115	328059
MP958	7.414	116.107		[M+ACN+H]+													280975	219354
MP959	3.311	116.107		[M+H]+													349861	136309
MP960	7.032	116.107		[M+H]+													245086	312873
MP961	7.114	116.107		[M+H]+													282064	213813
MP962	0.594	116.196		[M+H]+													71346.2	86262.6
MP963	7.888	116.242		[M+H]+													27243.9	16904
MP967	8.573	116.329		[M+Na]+													23986.3	22261.6
MP968	8.791	116.331		[M+CH3OH+H]+													21843.1	23259.1
MP970	8.967	116.346		[M+H]+													28486.8	24190.2
MP971	8.756	116.383		[M+ACN+H]+													27995.6	22382.3
MP972	8.486	116.395		[M+ACN+H]+													22711.6	13809.2
MP976	0.237	116.524		[M+H]+													783536	1.02268e+06
MP977	7.972	116.524		[M+Na]+													86210.4	47789.3
MP978	9.464	116.524		[2M+NH4]2+													1.36286e+07	9837156
MP979	7.767	116.524		[M+H]+													54416.2	45905.3
MP980	7.673	116.524		[M+H]+													80617.7	36162.6
MP981	7.984	116.602		[M+H]+													17379	14256.8
MP983	8.716	116.616		[M+H]+													28062.3	26716.8
MP986	8.688	116.656		[M+H]+													25447.4	20920.4
MP987	4.843	116.682		[M+Na]+													18322.9	22869.7
MP988	8.076	116.721		[M+CH3OH+H]+													22967.7	23239.6
MP990	7.6	116.776		[M+H]+													12070.7	11942.1
MP993	7.825	116.887		[M+Na]+													25071.5	17543.5
MP994	9.025	116.893		[M+ACN+H]+													24913.9	27191.7
MP995	9.583	116.921		[M+CH3OH+H]+													26410.7	37291.8
MP997	8.642	116.968		[M+H]+													24931.8	24881.1
MP998	5.987	116.972		[M+H]+													37538.8	39756.7
MP999	3.26	116.974		[M+H]+													47771.4	3094.57
MP1000	0.617	116.992		[M+H]+													82973.1	71118.6
MP1001	0.237	117.055		[M+NH4]+													2.84641e+06	1.74964e+06
MP1002	1.761	117.055		[M+H]+													997846	812876
MP1003	5.176	117.058		[M+H-H2O]+													135374	133356
MP1004	3.222	117.058	5,6-Dihydroxydihydro-thymidine	[M+H]+			61.6										2.82452e+06	4.07483e+06
MP1005	0.233	117.139		[M+NH4]+													126604	106519
MP1006	9.383	117.139		[M+NH4]+													1.84124e+06	2.05312e+06
MP1008	7.433	117.175		[M+H]+													14755.6	25984.5
MP1014	8.678	117.309		[M+H]+													30927	20733.4
MP1015	7.838	117.319		[M+NH4]+													16878.9	16386.7
MP1017	6.928	117.376		[M+ACN+H]+													20523	13265.4
MP1019	8.335	117.406		[M+H]+													23423.4	18471.8
MP1021	1.815	117.483		[M+H]+													13970.4	4944.76
MP1022	9.495	117.523		[M+H]+													97587.3	10034.4
MP1023	9.278	117.53		[M+H]+													22630.9	30340.7
MP1024	9.388	117.53		[M+H]+													46642.3	30340.7
MP1025	8.348	117.53		[M+H]+													30742.1	19909.5
MP1026	9.112	117.53		[M+H]+													23545.8	18894.6
MP1027	0.495	117.53		[M+H]+													28721.8	28627
MP1029	8.685	117.552		[M+H]+													26039.6	36298.4
MP1030	7.616	117.565		[M+H]+													15549.6	80929.6
MP1032	8.702	117.635		[M+H]+													26232.1	30275.4
MP1034	7.543	117.684		[M+H]+													21159.3	16135.9
MP1035	8.81	117.687		[M+H]+													31483.7	26656.4
MP1038	7.772	117.738		[M+H]+													17593.1	30629.2
MP1039	8.822	117.742		[M+H]+													27199.4	23843.2
MP1041	8.103	117.78		[M+H]+													16282.9	16112.6
MP1042	7.581	117.788		[M+ACN+H]+													77425.4	17996.2
MP1043	8.085	117.828		[M+H]+													29850.5	12843.3
MP1045	3.191	117.935		[M+2H]2+													542559	311502
MP1046	1.018	117.935		[M+H]+													216020	324044
MP1047	3.376	117.935		[M+H]+													306698	328906
MP1048	9.823	117.935		[M+H]+													2.3937e+06	863344
MP1049	0.289	117.935		[M+H]+													996620	1.091e+06
MP1050	1.171	117.935		[M+H-H2O]+													462747	340410
MP1051	3.25	117.935		[M+CH3OH+H]+													290783	97714.3
MP1052	3.856	117.935		[M+H]+													360175	358194
MP1053	9.416	117.96		[M+H]+													5.94995e+06	6427257
MP1054	0.237	117.967		[M+2H]2+													2.79017e+06	2.94534e+06
MP1055	0.962	118.05		[M+H]+													733756	900651
MP1056	1.861	118.05		[M+H]+													86607.1	105136
MP1057	4.779	118.086		[M+H]+													5.05762e+07	72451470
MP1058	0.896	118.086	DL-Norvaline	[M+H]+	C5H11NO2	SNDPXSYFESPGGJ-UHFFFAOYSA-N	93.3	HMDB0251527		Organic acids and derivatives	Carboxylic acids and derivatives	Amino acids, peptides, and analogues					1.70482e+08	319567800
MP1059	0.711	118.086	L-Valine	[M+H]+	C5H11NO2	KZSNJWFQEVHDMF-UHFFFAOYSA-N	93.3	HMDB0000883	C00183	Organic acids and derivatives	Carboxylic acids and derivatives	Amino acids, peptides, and analogues	Peptides	Amino acids	Common amino acids	#72-18-4	1.1446e+08	259080660
MP1060	0.64	118.086	3-Aminopentanoic acid	[M+NH4]+	C5H11NO2	QFRURJKLPJVRQY-UHFFFAOYSA-N	92.7			Organic acids and derivatives	Carboxylic acids and derivatives	Amino acids, peptides, and analogues					4.52626e+08	310117220
MP1061	1.209	118.086	Isovaline	[M+H-H2O]+	C5H11NO2	GCHPUFAZSONQIV-UHFFFAOYSA-N	93.3			Organic acids and derivatives	Carboxylic acids and derivatives	Amino acids, peptides, and analogues					3.13826e+07	50081670
MP1062	5.559	118.086		[M+H]+													3.53157e+07	26136108
MP1063	1.1	118.086		[M+NH4]+													3.37489e+07	38628176
MP1064	3.997	118.086		[M+H]+													5.57383e+07	5.39159e+07
MP1065	3.873	118.086		[M+H-H2O]+													4.15932e+07	41989180
MP1066	3.208	118.086	N-(3-Methylbutanoyl)valine	[M+H]+	C10H19NO3		93.1										2.26157e+07	22925268
MP1067	6.044	118.086		[M+H]+													2.05984e+07	24679434
MP1068	7.033	118.086	D-(-)-norvaline	[M+NH4]+	C5H11NO2	SNDPXSYFESPGGJ-SCSAIBSYSA-N	84.6	HMDB0013716	C01799	Organic acids and derivatives	Carboxylic acids and derivatives	Amino acids, peptides, and analogues				#760-78-1	2.00762e+07	21621988
MP1069	6.639	118.086		[M+H]+													1.54941e+07	27772644
MP1070	5.073	118.086		[M+H]+													3.87394e+07	48265584
MP1071	3.266	118.086		[M+H]+													3.91832e+07	16351758
MP1072	9.33	118.086		[2M+Na]2+													1.65092e+08	124217580
MP1073	8.831	118.086		[M+Na]+													4.36625e+07	39625664
MP1074	3.788	118.086		[M+H-H2O]+													2.30875e+07	44557332
MP1075	7.407	118.086		[M+H]+													3.60487e+07	26121442
MP1076	7.119	118.086		[M+H-H2O]+													3.02177e+07	28031566
MP1077	6.977	118.086	trimethylglycine	[M+H]+	C5H11NO2	KWIUHFFTVRNATP-UHFFFAOYSA-N	82.9	HMDB0000043		Organic acids and derivatives	Carboxylic acids and derivatives	Amino acids, peptides, and analogues				#6915-17-9	4.00138e+07	46204284
MP1078	0.64	118.119		[M+H]+													671263	425896
MP1079	0.234	118.123		[M+H]+													126140	68099
MP1080	3.859	118.123		[M+CH3OH+H]+													134385	41698.1
MP1081	6.555	118.287		[M+H]+													28146.2	19050.6
MP1082	8.458	118.307		[M+H]+													20472.5	16595.3
MP1088	9.21	118.446		[M+H]+													20122.7	21805.9
MP1090	9.157	118.484		[M+H]+													24869.4	28228.9
MP1091	0.237	118.528		[M+ACN+H]2+													3.16421e+06	3.71952e+06
MP1092	0.507	118.528		[M+CH3OH+H]+													1.39256e+06	1.79247e+06
MP1093	9.388	118.528		[M+NH4]+													4.65666e+06	1.93651e+06
MP1094	8.012	118.589		[M+H]+													28960.1	13840
MP1097	8.217	118.674		[M+H]+													17295.9	26146.4
MP1104	7.995	118.843		[M+H]+													27991.1	13844.4
MP1105	8.707	118.845		[M+H]+													21796	22439.7
MP1106	8.336	118.871		[M+H]+													19267.2	21296
MP1107	8.744	118.873		[M+Na]+													25484	23943
MP1110	9.231	118.956		[M+H]+													28261.3	27035
MP1112	8.542	118.982		[M+H]+													23126.8	23852.6
MP1113	0.512	118.984		[M+H]+													146100	259761
MP1114	9.437	119.014		[M+CH3OH+H]+													6.88208e+06	6057574
MP1115	0.701	119.016		[M+H]+													428420	436341
MP1116	0.828	119.016		[M+H]+													224491	241220
MP1117	0.988	119.049	Benzofuran	[M+H]+	C8H6O	IANQTJSKSUMEQM-UHFFFAOYSA-N	89.8	HMDB0032929	C14512	Organoheterocyclic compounds	Benzofurans					#271-89-6	2.80016e+06	3.6882e+06
MP1118	4.744	119.049	N-(4-METHYLBENZOYL)-4-BENZYLPIPERIDINE	[M+H]+	C20H23NO	DVOLWKZEIDCCES-UHFFFAOYSA-N	69.6										398267	455831
MP1119	3.271	119.073		[M+H]+													1.65176e+06	1.74538e+06
MP1120	7.3	119.09		[M+H]+													1.0255e+06	1.01557e+06
MP1121	9.377	119.09		[M+H]+													1.60125e+06	2.30008e+06
MP1122	9.287	119.09		[M+H]+													2.93607e+06	4.7095e+06
MP1125	8.927	119.126		[M+H]+													27368.9	29407.4
MP1130	7.293	119.227		[M+H]+													21126.5	12980.6
MP1133	7.628	119.373		[M+H]+													24199	18047
MP1135	8.373	119.523		[M+H]+													66861.6	21495.2
MP1136	8.519	119.523		[M+2H]2+													103830	104480
MP1137	8.43	119.523		[M+H]+													114790	39511.1
MP1138	0.235	119.528		[M+NH4]+													275774	307565
MP1139	9.411	119.528		[M+ACN+H]2+													7.69939e+06	7.91427e+06
MP1140	8.723	119.528		[M+H]+													196838	98579.3
MP1142	0.652	119.571		[M+NH4]+													18809.4	77925.6
MP1143	8.172	119.587		[M+Na]+													12685.6	20654.3
MP1144	8.98	119.609		[M+H]+													26955.1	24408.4
MP1152	0.631	119.75		[M+H]+													19722.8	74013.8
MP1158	5.809	119.951		[M+H]+													30726.1	26239.1
MP1159	0.24	119.957		[M+H]+													138121	198578
MP1160	9.414	119.957		[M+NH4]+													713020	398188
MP1165	0.61	120.003		[M+H-H2O]+													2.32702e+06	1.63836e+06
MP1166	0.235	120.009		[M+CH3OH+H]+													65153.8	56905.3
MP1167	4.264	120.044		[M+H-H2O]+													420955	558704
MP1168	4.144	120.045		[M+CH3OH+H]+													100896	70280.6
MP1169	1.811	120.051		[M+H]+													78351.1	118540
MP1170	3.965	120.056		[M+H]+													148103	137717
MP1171	0.631	120.066	(+)-.gamma.-Amino-.beta.-hydroxybutyric acid	[M+NH4]+	C4H9NO3	YQGDEPYYFWUPGO-GSVOUGTGSA-N	83	HMDB0061877	C03678	Organic acids and derivatives	Carboxylic acids and derivatives	Amino acids, peptides, and analogues				#352-21-6	1.74408e+07	19667122
MP1172	0.784	120.066		[M+CH3OH+H]+													4.98978e+06	8628210
MP1173	0.966	120.066		[M+H]+													3.20613e+06	1815212
MP1174	1.823	120.081	p-Xylylenediamine	[M+NH4]+	C8H12N2	ISKQADXMHQSTHK-UHFFFAOYSA-N	90.2			Benzenoids	Benzene and substituted derivatives	Phenylmethylamines					1.92213e+08	266645220
MP1175	4.35	120.081		[M+H]+													370629	381050
MP1176	2.333	120.081	N-(14-Methylpentadecanoyl)phenylalanine	[M+H]+	C25H41NO3		87.2										2.5156e+06	2.2938e+06
MP1177	4.257	120.081		[M+H]+													565502	730271
MP1178	0.235	120.102		[M+CH3OH+H]+													83415.8	67788.4
MP1179	8.387	120.102		[M+CH3OH+H]+													23393.4	27681.2
MP1180	8.45	120.102		[M+H]+													21026.6	35232.1
MP1181	0.743	120.111		[M+NH4]+													14988.9	23179.7
MP1182	8.771	120.154		[M+H]+													22344.3	22350.6
MP1185	8.87	120.268		[M+H]+													21165.8	27057.4
MP1188	8.379	120.338		[M+H]+													26017.1	18885.8
MP1190	5.771	120.39		[M+H]+													19639.6	12644.6
MP1191	8.715	120.394		[M+H]+													15702.7	23214.8
MP1192	7.982	120.454		[M+CH3OH+H]+													21493.4	80763.2
MP1193	9.24	120.463		[M+H]+													24119.5	21662.2
MP1194	0.308	120.501		[M+H]+													12145.1	110140
MP1195	9.067	120.519		[M+H]+													47141.3	27616.2
MP1196	9.414	120.525		[M+2H]2+													2.69039e+06	3060635
MP1197	7.426	120.525		[M+H]+													82603.4	47438.8
MP1198	7.252	120.525		[M+H]+													69873.8	73813.6
MP1199	7.732	120.526		[M+H]+													51408.3	64827.4
MP1201	6.984	120.582		[M+H]+													38152.9	21933.3
MP1202	8.073	120.615		[M+H]+													12828.9	29993
MP1203	8.582	120.73		[M+H]+													23548.4	21280.4
MP1205	8.876	120.836		[M+H]+													24684.4	25762.7
MP1207	7.697	120.913		[M+H]+													15282.5	17786.8
MP1209	8.299	120.969		[M+H]+													27659.1	23415
MP1210	7.837	120.969		[M+H]+													33865.5	18627
MP1211	8.637	120.969		[M+CH3OH+H]+													84206.7	26353.6
MP1212	8.35	120.969		[M+H-H2O]+													91527.4	23415
MP1213	0.242	120.969		[M+NH4]+													535100	602630
MP1214	8.17	120.969		[M+H]+													39204.8	16995.5
MP1215	8.406	120.969		[M+H]+													94704.2	41619.4
MP1216	8.493	120.969		[M+H]+													48809.2	41619.4
MP1217	8.908	120.969		[M+H-H2O]+													36821.4	54251.4
MP1218	8.553	120.969		[M+H]+													63029.9	41619.4
MP1219	0.561	120.987		[M+H]+													561086	461720
MP1220	7.822	121.028		[M+H]+													268640	218716
MP1221	0.279	121.065		[M+NH4]+													446569	499768
MP1222	3.552	121.065		[M+H]+													201137	203258
MP1223	0.528	121.068	Acetophenone	[M+H]2+	C8H8O	KWOLFJPFCHCOCG-UHFFFAOYSA-N	74.7	HMDB0033910	C07113	Organic oxygen compounds	Organooxygen compounds	Carbonyl compounds				#98-86-2	4.40693e+06	1.19636e+06
MP1224	8.422	121.101		[M+H]+													12339.5	27067.2
MP1228	8.96	121.178		[M+H]+													22225	22634.8
MP1229	9.159	121.186		[M+H]+													23611.6	22634.8
MP1231	8.108	121.222		[M+H]+													29486.6	16397.5
MP1238	8.349	121.318		[M+H]+													22969.3	24833
MP1240	8.344	121.39		[M+H]+													23923.2	15418.7
MP1241	7.986	121.424		[M+H]+													23800.8	20732.5
MP1245	8.473	121.498		[M+H]+													33413.8	20527.1
MP1246	0.491	121.52		[M+CH3OH+H]+													74067	77414.5
MP1247	9.053	121.521		[M+H]+													29982.6	73671.2
MP1248	7.659	121.521		[M+H]+													15680.7	14999.6
MP1249	7.021	121.524		[M+H]+													14967.4	33469.8
MP1251	0.436	121.578		[M+H]+													39360.4	20613
MP1253	7.824	121.613		[M+H]+													14545.6	18731.5
MP1255	8.556	121.65		[M+H]+													16622.7	22604.5
MP1257	0.542	121.693		[M+H]+													12970.7	13081.1
MP1258	8.983	121.727		[M+H]+													23240.9	60727.7
MP1260	8.694	121.784		[M+H]+													23735.3	21958
MP1262	9.011	121.966		[M+H]+													126337	30093.2
MP1263	9.212	121.966		[M+H]+													156659	59657.1
MP1264	7.7	121.966		[2M+NH4]+													67468	53880.1
MP1265	8.777	121.966		[M+ACN+H]+													37557.5	55473.2
MP1266	9.102	121.966		[M+H]+													63804.6	228101
MP1267	7.957	121.966		[M+H]+													34842.1	38338.2
MP1268	8.064	121.966		[M+H]+													42311.3	58190.1
MP1269	9.425	121.966		[M+Na]+													94773.9	138841
MP1270	0.955	122.007		[M+NH4]+													34706.3	36722.4
MP1271	0.552	122.058		[M+Na]+													8.04989e+06	8.33255e+06
MP1272	9.205	122.096		[M+H]+													130887	133846
MP1273	8.698	122.096		[M+H]+													157977	67234.9
MP1274	9.072	122.096		[M+H]+													152248	129724
MP1275	8.5	122.097		[M+NH4]+													105308	105929
MP1276	0.635	122.105		[M+NH4]+													24017.6	5428.14
MP1280	7.746	122.209		[M+H]+													14990.4	11370.6
MP1281	8.424	122.238		[M+H]+													24738	25616.3
MP1283	7.403	122.335		[M+H]+													14866.3	19860.2
MP1285	6.428	122.352		[M+H]+													18121.2	14676.7
MP1286	9.152	122.366		[M+NH4]+													27848.1	28939
MP1287	7.634	122.384		[M+ACN+H]+													15058	17985
MP1289	0.495	122.537		[M+H]+													63766.8	9633.53
MP1290	7.275	122.547		[M+H]+													43960	41453.6
MP1291	9.418	122.547		[M+H]2+													1.92704e+07	19540512
MP1292	7.409	122.588		[M+H]+													33297.8	11923.8
MP1293	0.626	122.619		[M+ACN+H]+													31422.2	6161.6
MP1294	7.542	122.651		[M+H]+													19628.1	99438.5
MP1295	8.917	122.722		[M+Na]+													21637.3	23656.4
MP1296	8.748	122.772		[M+H]+													28459.3	23182.7
MP1303	0.598	122.925		[M+H]+													1.19995e+06	983427
MP1304	7.473	122.939		[M+H]+													15821.6	20901.5
MP1306	0.242	122.964		[M+H]+													3.91383e+06	4.77314e+06
MP1307	9.393	122.964		[M+H]+													1.56175e+07	10524964
MP1308	0.514	123.04	Tropolone	[M+H]+	C7H6O2	MDYOLVRUBBJPFM-UHFFFAOYSA-N	70.4	HMDB0259299	C15474	Hydrocarbon derivatives	Tropones	Tropolones				#533-75-5	5.54342e+06	4.26913e+06
MP1309	0.988	123.044	Helicid	[M+ACN+H]+	C13H16O7	OLZAGZCCJJBKNZ-XFNGVKIANA-N	92.4										6.84476e+06	8990712
MP1310	1.078	123.044	3,4-Dimethoxyphenol	[M+Na]+	C8H10O3	SMFFZOQLHYIRDA-UHFFFAOYSA-N	93.2			Benzenoids	Phenols	Methoxyphenols					1.0115e+06	560714
MP1311	0.242	123.044		[M+H]+													1.45212e+06	1.4109e+06
MP1312	0.713	123.055		[M+H]+													2.07762e+06	2.17279e+06
MP1313	3.544	123.055		[M+NH4]2+													538822	464175
MP1314	3.19	123.055	3-Aminopicolinaldehyde	[M+H]+	C6H6N2O	QNJCRBZVUFRESB-UHFFFAOYSA-N	83.1	HMDB0245820		Organoheterocyclic compounds	Pyridines and derivatives	Pyridine carboxaldehydes					790950	464762
MP1315	3.32	123.055		[M+H-H2O]+													532318	514723
MP1316	0.829	123.055	3-Imidazol-1-yl-propionic acid	[M+NH4]+	C6H8N2O2	VSFNAZLYGOOSEY-UHFFFAOYSA-N	87.1			Organoheterocyclic compounds	Azoles	Imidazoles					7.34933e+06	5.71085e+06
MP1317	0.58	123.055		[M+Na]+													414369	270812
MP1318	8.057	123.117		[M+H]+													17757.9	42465.1
MP1319	0.429	123.127		[M+H]+													88161.5	193065
MP1320	8.541	123.186		[M+H]+													28548.2	32496.5
MP1322	7.131	123.285		[M+H]+													15177	64942.5
MP1323	8.504	123.292		[M+H]+													13553.9	22372.3
MP1325	8.467	123.386		[M+H]+													21157.7	19267.5
MP1328	7.65	123.443		[M+H]+													17114.5	36659.3
MP1329	9.152	123.504		[M+H]+													21627.2	20449.6
MP1330	9.252	123.525		[M+H]+													24364.3	28005.2
MP1331	1.263	123.525		[M+H]+													102799	147980
MP1333	6.844	123.582		[M+H]+													81441.1	66329.1
MP1335	0.526	123.594		[M+NH4]+													46205.5	51659.7
MP1336	8.311	123.609		[M+H-H2O]+													14709.3	19578.3
MP1337	9.149	123.62		[M+H-H2O]+													19532	18368.1
MP1338	7.871	123.64		[M+H]+													22218.4	18722.7
MP1342	9.128	123.718		[M+H]+													18140.8	21991.2
MP1343	8.854	123.738		[M+H]+													23819.9	23150.5
MP1344	7.695	123.75		[M+H]+													30874.9	41626.2
MP1346	7.781	123.816		[M+H]+													13805	12928.5
MP1347	0.843	123.848		[M+H]+													27844.6	15394.9
MP1349	0.781	123.941		[M+Na]+													186058	14251.3
MP1350	8.589	123.964		[M+H]+													25565.2	22824.1
MP1351	7.916	123.964		[M+H]+													16580.9	13718.1
MP1352	9.238	123.964		[M+H]+													33788.3	40860.3
MP1353	8.915	123.964		[M+ACN+H]+													60911.2	31591.8
MP1354	8.042	123.964		[M+H]+													15728.8	17491.4
MP1355	9.131	123.965		[M+H]+													24843.5	21716
MP1356	8.33	123.965		[M+H]+													15642.9	32716
MP1357	3.264	123.966		[M+H]+													56606.4	4471.48
MP1358	3.625	123.971		[M+H]+													39286.4	53465.6
MP1359	0.716	124.039		[M+H]+													2.03859e+06	1245835
MP1360	1.801	124.039		[M+H]+													1.21113e+06	609256
MP1361	3.87	124.039		[M+ACN+H]+													839742	688596
MP1362	0.27	124.039		[M+Na]+													1.5037e+06	1.47857e+06
MP1363	3.303	124.039		[M+Na]+													707946	330003
MP1364	3.786	124.039		[M+CH3OH+H]+													891370	897507
MP1365	3.25	124.039		[M+Na]+													537679	392848
MP1366	0.705	124.087		[M+NH4]+													416168	168298
MP1367	3.882	124.087		[M+H]+													1.31205e+06	775602
MP1368	3.25	124.087		[M+NH4]2+													251725	197482
MP1369	9.177	124.087		[M+ACN+H]+													4.54548e+07	84332456
MP1370	3.54	124.087		[M+NH4]+													511877	609424
MP1371	7.135	124.087		[M+H]+													5.37084e+06	5577639
MP1372	7.032	124.087	1-[(4-Bromo-3,5-dimethyl-1H-pyrazol-1-yl)methyl]-3,5-dimethyl-1H-pyrazol-4-amine	[M+H]+	C11H16BrN5		86.1										8.42209e+06	4548981
MP1373	9.084	124.102		[M+H]+													32988.9	24608.2
MP1374	0.985	124.112		[M+CH3OH+H]+													15271.3	13800.7
MP1375	0.279	124.112		[M+ACN+H]+													48681	47783.3
MP1376	0.43	124.112		[M+H]+													23634.4	21657.9
MP1377	0.359	124.112		[M+H]+													30983.4	21657.9
MP1378	8.602	124.135		[M+H]+													21220.2	20869.9
MP1381	8.459	124.188		[M+H]+													24611.6	21421.4
MP1382	3.231	124.196		[M+H]+													53872.2	43484.1
MP1383	7.334	124.21		[M+H]+													908296	519534
MP1384	7.784	124.215		[M+H]+													14478.5	15218.2
MP1385	7.712	124.22		[M+H]+													25286.2	28322.3
MP1389	0.561	124.295		[M+H]+													20191.3	52598.7
MP1390	7.109	124.3		[M+H]+													14428.4	12609.7
MP1391	7.337	124.337		[M+Na]+													2.46588e+06	2451815
MP1392	8.899	124.36		[M+CH3OH+H]+													27440.7	19217.3
MP1394	3.264	124.405		[M+H]+													59676	5390.4
MP1395	8.756	124.425		[M+H]+													23333.1	29623.6
MP1397	9.121	124.477		[M+H]+													22181.5	25265.7
MP1398	9.451	124.543		[M+H]+													36699	17194.7
MP1400	9.173	124.566		[M+H]+													24835.4	19312.5
MP1401	7.147	124.631		[M+H-H2O]+													25873.1	44230.2
MP1403	0.796	124.678		[M+H]+													57024.4	14481.5
MP1404	7.889	124.679		[M+H]+													20110.9	25643.2
MP1409	8.703	124.817		[M+H]+													21665.1	19618.4
MP1410	6.897	124.858		[M+H]+													14632.2	13131.9
MP1411	0.756	124.897		[M+H]+													234788	198198
MP1412	0.682	124.897		[M+H]+													118393	111714
MP1414	8.349	124.925		[M+H]+													20058.4	28322.5
MP1415	0.903	124.956		[M+H]+													69820.6	67715.7
MP1416	0.237	124.956		[M+NH4]+													220135	521309
MP1417	5.771	124.964		[M+H]+													187561	243615
MP1418	9.411	124.964		[M+H]+													5.69689e+06	6000615
MP1419	7.018	124.965		[M+ACN+H]+													257574	102891
MP1420	3.266	125.015		[M+NH4]+													495229	491755
MP1421	0.617	125.021		[M+H]+													241850	377265
MP1422	1.497	125.06		[M+ACN+H]+													338776	196837
MP1423	0.697	125.06		[M+H]+													452496	200070
MP1424	0.254	125.06	4-(3-Azidopropyl)-1,3-cyclohexanedione	[M+NH4]+	C9H13N3O2		83.2										2.52734e+06	1731534
MP1425	7.033	125.071		[M+Na]+													402149	462964
MP1426	9.334	125.071		[M+H]+													1.12028e+06	1.58826e+06
MP1427	3.756	125.071		[M+H-H2O]+													161167	65999.4
MP1428	8.939	125.107		[M+H]+													56588.1	30354.2
MP1429	8.831	125.107		[M+H]+													29588.1	24174.5
MP1430	8.373	125.107		[M+H]+													48151	15754.5
MP1431	8.195	125.107		[M+H]+													34186	26897.7
MP1432	2.955	125.107		[M+H]+													163952	148104
MP1433	7.736	125.124		[M+CH3OH+H]+													52545.5	15721.4
MP1434	8.047	125.228		[M+H]+													25556.5	33079
MP1438	8.341	125.304		[M+H]+													28856.9	14616.8
MP1440	8.955	125.395		[M+H]+													25194.7	22100
MP1441	7.882	125.421		[M+H]+													14231.9	24699.7
MP1444	3.83	125.463		[M+CH3OH+H]+													49668.9	41435.2
MP1446	0.233	125.512		[M+Na]+													7786.13	16935.9
MP1447	7.155	125.524		[M+H]+													86339.8	19816.3
MP1448	9.5	125.53		[M+H]+													58538.3	44479.8
MP1449	9.556	125.53		[M+H]+													28570.9	4864.54
MP1450	9.316	125.535		[M+H]+													34675.8	66403.5
MP1452	8.054	125.803		[M+ACN+H]+													16623.5	14718.7
MP1453	7.102	125.813		[M+H]+													21517.4	17363.6
MP1456	8.516	125.867		[M+H]+													27454.7	38255.4
MP1457	7.812	125.887		[M+H]+													14246.8	13255.6
MP1458	8.086	125.931		[M+H]+													17137.4	23422.5
MP1459	8.899	125.944		[M+H]+													21026.3	38921.7
MP1460	0.237	125.964		[M+H]+													1.07988e+06	983806
MP1461	0.507	125.986		[M+H]+													1.00385e+07	9998768
MP1462	9.418	125.986		[M+H]+													5.93364e+07	6.33235e+07
MP1463	0.636	126.022		[M+H]+													1.22332e+07	8807066
MP1464	0.942	126.03		[M+ACN+H]+													1.4458e+06	350167
MP1465	3.318	126.055		[M+ACN+H]+													408614	351978
MP1466	3.854	126.055		[M+H]+													241230	299494
MP1467	3.19	126.055		[M+H-H2O]+													439694	345002
MP1468	1.461	126.055	3-Aminobenzene-1,2-diol	[M+H]+	C6H7NO2	MGBKJKDRMRAZKC-UHFFFAOYSA-N	86.5	HMDB0245816		Benzenoids	Phenols	Benzenediols					1.99664e+06	554702
MP1469	3.756	126.055		[M+Na]+													547112	305701
MP1470	0.708	126.066		[M+H]+													556834	499787
MP1471	0.948	126.066	5-Methyl-cytosine	[M+H]+	C5H7N3O	LRSASMSXMSNRBT-UHFFFAOYSA-N	89.7	HMDB0002894	C02376	Organoheterocyclic compounds	Diazines	Pyrimidines and pyrimidine derivatives				#554-01-8	3.41474e+06	2.39667e+06
MP1472	8.929	126.091		[M+H]+													28696.4	22044.8
MP1474	8.918	126.169		[M+H]+													32223.6	26083.7
MP1476	8.595	126.181		[M+H]+													15694.7	20995.2
MP1477	3.844	126.209		[M+H]+													23788.3	19195.4
MP1478	8.098	126.25		[M+NH4]+													26222.1	23440.1
MP1479	8.594	126.327		[M+ACN+H]+													23390.3	21581.2
MP1482	7.383	126.388		[M+H]+													12979.1	14236.8
MP1484	7.702	126.449		[M+H]+													18454.3	23778.3
MP1486	9.189	126.5		[M+H]+													24330.2	27281.1
MP1487	0.237	126.525		[M+H]+													19829.6	10253.4
MP1488	8.486	126.525		[M+H]+													23632.3	14127.5
MP1494	8.971	126.617		[M+H]+													22451.7	19410
MP1495	6.709	126.672		[M+H-H2O]+													25937.1	17837.1
MP1496	8.551	126.696		[M+H]+													24321.4	20357.7
MP1497	7.716	126.731		[M+H]+													15224.9	14579.2
MP1501	8.102	126.854		[M+H]+													17280.3	19304.8
MP1502	8.323	126.873		[M+H]+													23423.5	67719.1
MP1503	0.758	126.895		[M+H]+													206855	215835
MP1504	0.668	126.895		[M+H-H2O]+													180343	89549
MP1507	7.629	126.943		[M+ACN+H]+													13466.7	10332.7
MP1508	5.907	126.946		[M+H]+													17351.7	8930.25
MP1509	3.346	126.955		[M+H]+													119338	148891
MP1510	0.817	126.972		[M+H]+													1.13633e+06	1.25192e+06
MP1511	0.898	126.972		[M+H]+													1.54802e+06	1.56997e+06
MP1512	0.237	126.972		[M+H]2+													6.22191e+06	6262007
MP1513	9.464	126.972		[M+NH4]+													1.05724e+07	7639182
MP1514	1.753	127.039	5-(Hydroxymethyl)-2-furaldehyde	[M+H]+	C6H6O3	NOEGNKMFWQHSLB-UHFFFAOYSA-N	92	HMDB0034355	C11101	Organic oxygen compounds	Organooxygen compounds	Carbonyl compounds				#67-47-0	2.38742e+06	1414514
MP1515	0.242	127.039	Maltol	[M+H]+	C6H6O3	XPCTZQVDEJYUGT-UHFFFAOYSA-N	91.7	HMDB0030776	C11918	Organoheterocyclic compounds	Pyrans	Pyranones and derivatives	Polyketides	Pyrones	Monocyclic gamma-pyrones	#118-71-8	1.04474e+07	11267065
MP1516	0.81	127.039		[M+H]+													7.68988e+06	3.6861e+06
MP1517	0.64	127.039		[M+H]+													2.51946e+06	2.44507e+06
MP1518	3.566	127.039		[M+Na]+													2.39482e+06	2434210
MP1519	9.482	127.039	5-(hydroxymethyl)-4-methoxy-2,5-dihydrofuran-2-one	[M+H-H2O]+	C6H8O4	APORENQTMOZIOG-UHFFFAOYSA-N	84.6			Organoheterocyclic compounds	Dihydrofurans	Furanones					1.48706e+06	527562
MP1520	0.242	127.075		[M+H-H2O]+													945093	1.04897e+06
MP1521	4.681	127.112		[M+H]+													192777	147268
MP1522	4.524	127.112		[M+Na]+													452933	119897
MP1525	0.845	127.224		[M+H]+													20727.4	18728.9
MP1527	7.396	127.262		[M+ACN+H]+													14452.5	66420.4
MP1528	8.88	127.293		[M+H]+													24631.7	19696.1
MP1529	8.718	127.349		[M+H]+													22079.2	20716.5
MP1533	8.417	127.513		[M+H-H2O]+													21733	26522
MP1534	7.687	127.523		[M+H]+													19939	22739.2
MP1535	11.699	127.533		[M+H]+													26209.3	3936.2
MP1537	7.742	127.59		[M+H]+													59518.2	17456.3
MP1539	8.567	127.64		[M+ACN+H]+													22603.7	15351.3
MP1540	8.573	127.726		[M+H]+													24241.7	22658
MP1541	3.269	127.743		[M+H]+													63179.7	5539.77
MP1543	8.049	127.767		[M+H]+													79090.6	23237.6
MP1544	8.815	127.823		[M+H]+													26144.3	23626.2
MP1545	8.511	127.923		[M+H]+													30433.7	41020.7
MP1548	0.237	127.972		[M+2H]2+													1.13518e+06	506460
MP1549	0.638	128.018		[M+Na]+													458678	331854
MP1550	0.514	128.019	2-Chloroaniline	[M+H]+	C6H6ClN	AKCRQHGQIJBRMN-UHFFFAOYSA-N	64.3	HMDB0245064		Benzenoids	Benzene and substituted derivatives	Aniline and substituted anilines					1.44478e+06	1.01422e+06
MP1551	3.321	128.042		[M+Na]+													157346	87457
MP1552	9.499	128.07		[M+H]+													277876	310228
MP1553	3.772	128.071		[M+H]+													735194	587225
MP1554	0.303	128.071		[M+H]+													976002	1.19672e+06
MP1555	0.519	128.071		[M+Na]+													648398	641283
MP1556	3.872	128.071		[M+H]+													865540	1.00886e+06
MP1557	1.743	128.071		[M+H]+													482175	355490
MP1558	3.245	128.071	Isoguvacine	[M+H]+	C6H9NO2	KRVDMABBKYMBHG-UHFFFAOYSA-N	77.7	HMDB0253644	C13694	Organoheterocyclic compounds	Pyridines and derivatives	Hydropyridines				#64603-90-3	604957	868441
MP1559	0.671	128.071		[M+NH4]+													1.73283e+06	324036
MP1560	8.398	128.107		[M+CH3OH+H]+													59351.8	43831.3
MP1561	9.161	128.107		[M+H]+													85475.9	31398.5
MP1562	4.151	128.107		[M+H]+													324389	640540
MP1563	7.353	128.107		[M+H]+													59130.5	104527
MP1564	7.845	128.107		[M+Na]+													64860.6	42714.8
MP1565	4.054	128.107		[M+H]+													411632	753295
MP1566	9.24	128.143		[M+H-H2O]+													107269	251446
MP1569	7.586	128.193		[M+H]+													75284.9	15206
MP1570	8.08	128.209		[M+H]+													33591.2	25442.9
MP1577	6.063	128.533		[M+H]+													41711.7	36390.7
MP1578	6.172	128.533		[M+H]+													38046.9	29305.5
MP1579	6.896	128.533		[M+H]+													32978.5	32839.7
MP1580	9.45	128.536		[M+ACN+H]+													23409.2	44072.7
MP1582	0.631	128.589		[M+Na]+													27738.7	5793.84
MP1585	7.155	128.623		[M+H]+													12773.7	63652.7
MP1591	6.852	128.774		[M+H]+													13189.5	15072.6
MP1592	0.648	128.875		[M+H]+													53213.5	21386.8
MP1593	1.098	128.951		[M+H]+													2.94294e+06	2.92317e+06
MP1594	0.948	128.951		[M+CH3OH+H]+													5.74432e+06	6146279
MP1595	3.336	128.951		[M+CH3OH+H]+													3.02737e+06	1.45049e+06
MP1596	0.24	128.951		[M+H]+													2.22416e+06	3.01802e+06
MP1597	0.854	128.951		[M+H]+													6.40896e+06	7253275
MP1598	3.809	128.951		[M+H]+													1.93237e+06	2.88674e+06
MP1599	9.871	128.951		[M+H]+													6.21268e+06	15946753
MP1600	9.381	128.951		[M+H]+													701154	698390
MP1601	1.185	128.951		[M+H]+													3.55553e+06	2.82447e+06
MP1602	0.486	128.971		[M+H]+													349882	305826
MP1603	0.95	129.052		[M+H]+													1.03043e+06	1.27589e+06
MP1604	3.199	129.055		[M+H]+													289380	223316
MP1605	0.261	129.055		[M+Na]+													491563	906055
MP1606	3.328	129.066		[M+CH3OH+H]+													247470	245040
MP1607	1.1	129.066		[M+H-H2O]+													1.35539e+06	640745
MP1608	0.645	129.066	pyroglutamine	[M+ACN+H]+	C5H8N2O2	NPWMTBZSRRLQNJ-VKHMYHEASA-N	93	HMDB0062558		Organic acids and derivatives	Carboxylic acids and derivatives	Amino acids, peptides, and analogues				#29883-25-8	1.02585e+07	2.80709e+06
MP1609	1.001	129.066		[M+ACN+H]+													4.72799e+06	886690
MP1610	0.528	129.102		[M+H-H2O]+													559268	626822
MP1611	3.514	129.102		[M+H]+													145358	159078
MP1612	8.427	129.102		[M+H]+													25279.9	52431
MP1613	4.841	129.127		[M+H]+													90705.9	124470
MP1614	6.791	129.127		[M+H]+													275894	406259
MP1615	0.233	129.139		[M+H]+													64867.5	27161.4
MP1617	8.535	129.18		[M+H]+													23173.5	20564.4
MP1620	8.471	129.315		[M+Na]+													20691.7	22285.8
MP1621	9.466	129.338		[M+H]+													74035	58851
MP1623	8.871	129.443		[M+H]+													23018.1	45557.8
MP1624	9.931	129.443		[M+H]+													45633.2	31443.4
MP1625	9.735	129.443		[M+H]+													16446.8	17603.2
MP1627	0.237	129.475		[M+H]+													606124	499509
MP1628	0.512	129.492		[M+NH4]+													63616	102659
MP1629	7.61	129.497		[M+Na]+													14452.8	20019.5
MP1630	0.237	129.506		[M+H]+													339812	418408
MP1631	9.444	129.525		[M+CH3OH+H]+													578870	889058
MP1632	9.037	129.536		[M+NH4]+													97546.2	60953.7
MP1633	7.905	129.536		[M+H]+													57723.8	46215.1
MP1634	8.341	129.536		[M+H]+													52066.6	28711.5
MP1635	8.479	129.536		[M+NH4]+													78570.1	50709.1
MP1636	8.96	129.536		[M+H]+													101894	31477.2
MP1638	5.907	129.624		[M+H]+													16565.4	11311.9
MP1640	7.224	129.639		[M+H]+													18584.6	10072
MP1645	8.894	129.781		[M+H]+													25138.7	22180
MP1646	1.838	129.805		[M+H]+													12631.1	4412.53
MP1647	7.5	129.838		[M+H]+													62372.3	12438.5
MP1649	8.63	129.894		[M+H]+													24675.8	22791.9
MP1650	0.514	129.979		[M+H]+													75973.4	249744
MP1651	9.421	129.979		[M+NH4]+													1.31549e+06	1.25698e+06
MP1652	3.29	130.05		[M+NH4]+													608200	427908
MP1653	0.957	130.05		[M+H-H2O]+													6.18724e+07	80849710
MP1654	7.1	130.05		[M+H]+													630990	376970
MP1655	0.861	130.05	Phenylac-gln-OH	[M+NH4]+	C13H16N2O4	JFLIEFSWGNOPJJ-JTQLQIEISA-N	92.1			Organic acids and derivatives	Carboxylic acids and derivatives	Amino acids, peptides, and analogues					9.91824e+06	12508150
MP1656	1.095	130.05	carglumic acid	[M+H]+	C6H10N2O5	LCQLHJZYVOQKHU-VKHMYHEASA-N	90.1	HMDB0015673	C05829	Organic acids and derivatives	Carboxylic acids and derivatives	Amino acids, peptides, and analogues				#1188-38-1	5.0021e+06	3.49462e+06
MP1657	0.626	130.05	4-Oxo-L-proline	[M+H]+	C5H7NO3	HFXAFXVXPMUQCQ-UHFFFAOYSA-N	93.1	HMDB0246561	C01877	Organic acids and derivatives	Carboxylic acids and derivatives	Amino acids, peptides, and analogues				#4347-18-6	1.09143e+07	12173681
MP1658	0.779	130.05	Aceglutamide	[M+NH4]+	C7H12N2O4	KSMRODHGGIIXDV-YFKPBYRVSA-N	91.9	HMDB0006029		Organic acids and derivatives	Carboxylic acids and derivatives	Amino acids, peptides, and analogues				#2490-97-3	5.10138e+06	3.45201e+06
MP1659	3.224	130.065	Isoquinoline	[M+CH3OH+H]+	C9H7N	AWJUIBRHMBBTKR-UHFFFAOYSA-N	86.2	HMDB0034244	C06323	Organoheterocyclic compounds	Isoquinolines and derivatives					#119-65-3	6.36736e+06	9125239
MP1660	5.178	130.065	Thiazole, 4,5-dihydro-2,4,4-trimethyl-	[M+H]+	C6H11NS	RHYWBMKYLKNBET-UHFFFAOYSA-N	90.4	HMDB0249392		Organoheterocyclic compounds	Azolines	Thiazolines					4.83194e+06	5.32661e+06
MP1661	7.07	130.086		[2M+H]+													4.63851e+06	4.42307e+06
MP1662	0.528	130.086		[M+H]+													1.31777e+07	14888305
MP1663	0.711	130.086	Cycloleucine	[M+H-H2O]+	C6H11NO2	NILQLFBWTXNUOE-UHFFFAOYSA-N	92.8	HMDB0062225	C03969	Organic acids and derivatives	Carboxylic acids and derivatives	Amino acids, peptides, and analogues				#52-52-8	1.47362e+07	9902997
MP1664	0.931	130.086	Fmoc-DL-pipecolic acid	[M+H]+	C21H21NO4	CKLAZLINARHOTG-UHFFFAOYSA-N	91.1			Benzenoids	Fluorenes						1.76228e+07	12801724
MP1665	7.143	130.159		[M+H]+													879639	729833
MP1666	3.583	130.159		[M+H]+													1.37506e+07	18401594
MP1667	4.312	130.159	1,1-Dibutyl-3-(3-chloro-2-methylphenyl)urea	[M+H]+	C16H25ClN2O	BUKYPLDYWBEYRI-UHFFFAOYSA-N	91.2			Benzenoids	Benzene and substituted derivatives	N-phenylureas					3.08857e+06	443796
MP1668	3.361	130.159		[M+H]+													474934	614475
MP1669	3.194	130.159		[M+Na]+													385056	357481
MP1670	3.554	130.228		[M+ACN+H]+													20619.6	66936.1
MP1674	8.559	130.301		[M+H]+													26647.7	22384
MP1676	6.957	130.337		[M+ACN+H]+													60751.5	39007.3
MP1677	7.074	130.337		[M+H]+													360884	588435
MP1679	8.651	130.412		[M+H]+													15334	22586.9
MP1681	1.815	130.483		[M+H-H2O]+													12882.1	6819.58
MP1682	9.603	130.492		[M+CH3OH+H]+													20007.9	7031.57
MP1683	1.116	130.492		[M+H]+													14079.1	10689.2
MP1684	0.519	130.492		[M+NH4]+													783412	982753
MP1685	9.46	130.492		[M+H]+													17849	31164.3
MP1686	9.386	130.495		[M+H]+													29049.4	31164.3
MP1687	0.234	130.522		[M+H]+													139286	150566
MP1688	9.435	130.522		[M+NH4]2+													2.87359e+07	24475452
MP1689	0.512	130.526		[M+ACN+H]+													156916	236989
MP1690	9.33	130.533		[M+H]+													1.12731e+07	7.62064e+06
MP1691	7.527	130.59		[M+H]+													1.63128e+06	1.17545e+06
MP1694	7.859	130.653		[M+ACN+H]+													18676.8	12534.9
MP1698	7.532	130.841		[M+H]+													207226	248807
MP1699	8.139	130.853		[M+H-H2O]+													21343.5	14277.9
MP1702	0.936	130.966		[M+H]+													4.21372e+06	1.81258e+06
MP1703	1.188	130.966		[M+CH3OH+H]+													3.57834e+06	2.76439e+06
MP1704	9.897	130.966		[M+H]+													1.1835e+07	41024496
MP1705	9.486	130.966		[M+H]+													3.3381e+07	22656.4
MP1706	0.251	130.966	2,2-dichloro-1,1-ethanediol	[M+H]+	C2H4Cl2O2	RUUBIFVWPACNLY-UHFFFAOYSA-N	65.7	HMDB0062193	C14860	Organohalogen compounds	Halohydrins	Chlorohydrins				#16086-14-9	2.92786e+06	6.866e+06
MP1707	0.251	131.034		[M+H-H2O]+													216033	96652.5
MP1708	1.823	131.049	Methyl cinnamate	[M+H-H2O]+	C10H10O2	CCRCUPLGCSFEDV-UHFFFAOYSA-N	75.1	HMDB0303905	C06358	Phenylpropanoids and polyketides	Cinnamic acids and derivatives	Cinnamic acid esters				#103-26-4	5.53934e+06	7.56792e+06
MP1709	9.421	131.055		[M+H]2+													750609	1.24232e+06
MP1710	4.511	131.086		[M+Na]+													835222	908376
MP1711	8.21	131.094		[M+H]+													2.9656e+06	4.25839e+06
MP1712	8.901	131.162		[M+ACN+H]+													71350.4	114388
MP1713	9.198	131.162		[M+NH4]+													86807.6	119381
MP1714	8.733	131.162		[M+H]+													52037.9	35881.5
MP1715	8.537	131.162		[M+NH4]+													32191.3	25349.4
MP1716	7.681	131.162		[M+H]+													79531.6	42238
MP1717	9.044	131.162		[M+NH4]+													75025.1	53591
MP1718	8.189	131.162		[M+H]+													26683.8	55214
MP1719	9.255	131.162		[M+H]+													27729.2	119381
MP1720	8.375	131.162		[2M+H]2+													143073	110412
MP1721	7.981	131.162		[M+NH4]+													37704.8	59827.7
MP1722	7.856	131.162		[M+H]+													30175.9	57175.7
MP1723	8.103	131.162		[M+H]+													70328	80193.9
MP1724	8.322	131.162		[M+NH4]+													197071	22287.6
MP1725	9.119	131.162		[M+H]+													121230	148792
MP1726	8.794	131.163		[2M+H]+													91271.4	136940
MP1727	8.623	131.163		[M+NH4]+													141524	23144.4
MP1728	8.426	131.163		[M+H]+													115872	39084.9
MP1729	9.039	131.215		[M+H]+													30025.4	20461.1
MP1731	8.207	131.345		[M+H]+													768910	390689
MP1733	9.133	131.446		[M+H]+													22365.3	20300.7
MP1734	4.852	131.533		[M+ACN+H]+													1.39161e+07	440288
MP1735	9.414	131.533		[M+H]2+													1.55084e+08	163733940
MP1736	6.356	131.533		[M+H]+													2.04243e+07	21930330
MP1737	5.888	131.534		[M+H-H2O]+													9.08998e+06	18099750
MP1738	9.735	131.534		[M+H]+													1.88839e+06	2.16275e+06
MP1739	7.74	131.554		[M+Na]+													62449.4	22256.6
MP1740	0.57	131.559		[M+H-H2O]+													47502.9	6645.16
MP1741	8.801	131.626		[M+ACN+H]+													22785.2	22768.9
MP1744	8.752	131.727		[M+H]+													25654.2	23330.7
MP1745	7.789	131.728		[M+H-H2O]+													11510	12057.9
MP1750	0.72	131.93		[M+H]+													940261	974178
MP1751	1.841	131.93		[M+H]+													743575	904841
MP1752	0.254	131.93		[M+H]+													1.4554e+06	1956653
MP1753	0.491	131.93		[M+H]+													1.17285e+06	1.06627e+06
MP1754	0.875	131.93		[M+H]+													2.58475e+06	1.69118e+06
MP1755	8.993	131.93		[M+H]+													76570.2	24873.2
MP1756	8.801	131.93		[M+ACN+H]+													81271.1	22940.6
MP1757	3.309	131.93		[M+H]+													256292	203732
MP1758	8.908	131.93		[M+H]+													101567	60368.9
MP1759	9.379	131.93		[M+H-H2O]+													603110	348716
MP1760	0.5	131.974		[M+H]+													918638	1.2424e+06
MP1761	0.645	132.077	CREATINE	[M+H]+		CVSVTCORWBXHQV-UHFFFAOYSA-N	93	HMDB0000064	C00300	Organic acids and derivatives	Carboxylic acids and derivatives	Amino acids, peptides, and analogues				#57-00-1	2.29172e+08	204218990
MP1762	0.973	132.077		[M+H]+													2.16078e+07	17715114
MP1763	0.777	132.077		[M+H]+													1.14601e+08	102001704
MP1764	3.222	132.081	6-Methylindole	[M+H]+	C9H9N	ONYNOPPOVKYGRS-UHFFFAOYSA-N	87.9			Organoheterocyclic compounds	Indoles and derivatives	Indoles					3.31709e+06	4899784
MP1765	1.139	132.102	L-Isoleucine	[M+H]+		AGPKZVBTJJNPAG-WHFBIAKZSA-N	94.7	HMDB0000172	C00407	Organic acids and derivatives	Carboxylic acids and derivatives	Amino acids, peptides, and analogues	Peptides	Amino acids	Common amino acids	#73-32-5	1.15808e+09	2516410000
MP1766	1.067	132.102		[M+H]+													5.39881e+08	1143867900
MP1767	9.367	132.102		[M+H]+													2.4641e+06	1.76683e+06
MP1768	0.664	132.102	3-(Dimethylamino)propanehydrazide	[M+H]+	C5H13N3O	SYUSPJZZPLJCLO-UHFFFAOYSA-N	83.3			Organic acids and derivatives	Carboxylic acids and derivatives	Amino acids, peptides, and analogues					224970	2.69916e+06
MP1769	1.818	132.102		[M+H]+													2.75001e+06	3828522
MP1770	1.139	132.153		[M+H]+													154176	1.16863e+06
MP1771	1.069	132.181		[M+H]+													18273.3	44156.1
MP1773	8.404	132.206		[M+H]+													21249.8	27785.7
MP1774	8.903	132.324		[M+H]+													25778.9	23417.4
MP1778	7.656	132.418		[M+H]+													13633.7	20802.7
MP1780	0.236	132.476		[M+H]+													24903.4	8703.64
MP1781	9.414	132.531		[M+H]2+													6.2002e+07	62780050
MP1782	7.382	132.531		[M+ACN+H]+													4.92809e+06	4.86118e+06
MP1783	9.33	132.531		[M+H]+													7.5974e+06	3.83769e+06
MP1784	5.817	132.531		[M+CH3OH+H]+													5.77973e+06	4777956
MP1785	5.684	132.531		[M+H]+													2.76529e+06	2.46678e+06
MP1786	8.497	132.574		[M+Na]+													31170.9	21300
MP1788	7.133	132.617		[M+H]+													47806.2	11322.9
MP1790	9.107	132.625		[M+ACN+H]+													30735.6	26990.3
MP1791	7.285	132.699		[M+H]+													53799.8	22783.2
MP1793	7.46	132.725		[M+H]+													33052.4	14635.5
MP1794	8.749	132.812		[M+H]+													24598	23937.4
MP1796	7.988	132.902		[M+H]+													23140.2	12435.3
MP1798	3.86	132.943		[M+H]+													100780	85634.5
MP1799	0.774	132.987		[M+H]+													5.91131e+06	2507153
MP1800	0.873	132.987		[M+H]+													1.77187e+06	871373
MP1801	0.948	133.032	DNP-DL-Methionine	[M+H]+	C11H13N3O6S	DOHZIJDJOSBJFP-UHFFFAOYSA-N	93.6			Organic acids and derivatives	Carboxylic acids and derivatives	Amino acids, peptides, and analogues					2.79668e+07	34467228
MP1802	1.062	133.032		[M+Na]+													2.63977e+06	1.93669e+06
MP1803	8.913	133.033		[M+H]+													129588	174402
MP1804	8.972	133.033		[M+H]+													81932.5	174583
MP1805	3.817	133.033		[M+ACN+H]+													66909.5	6848.34
MP1806	7.07	133.033		[M+H]+													1.33966e+06	1.55017e+06
MP1807	0.237	133.05		[M+Na]+													25122	102695
MP1808	4.068	133.052		[M+H]+													692453	502979
MP1809	0.933	133.061	3-Ureidopropionic acid	[M+H]+	C4H8N2O3	JSJWCHRYRHKBBW-UHFFFAOYSA-N	67.6	HMDB0000026	C02642	Organic acids and derivatives	Organic carbonic acids and derivatives	Ureas				#462-88-4	1.91008e+06	1.21559e+06
MP1810	9.241	133.086		[M+H]+													49799.9	27115.7
MP1811	2.321	133.086		[M+H]+													139144	273616
MP1812	7.692	133.086		[M+H]+													15431	12540.1
MP1813	0.528	133.097	L(+)-Ornithine	[M+NH4]+	C5H12N2O2	AHLPHDHHMVZTML-BYPYZUCNBZ	92.5	HMDB0000214	C00077	Organic acids and derivatives	Carboxylic acids and derivatives	Amino acids, peptides, and analogues	Peptides	Amino acids	Other amino acids	#3184-13-2	1.25355e+07	4275421
MP1814	8.099	133.105		[2M+H]+													70165.9	99986.2
MP1815	8.017	133.105		[M+H]+													104049	100137
MP1816	0.677	133.105		[M+H]+													307746	126033
MP1817	8.876	133.106		[M+NH4]+													46849.3	30384.9
MP1822	8.467	133.438		[M+H]+													20736.7	15151.1
MP1824	0.868	133.515		[M+H]+													92540.7	172979
MP1825	0.959	133.515		[M+CH3OH+H]+													971376	1240141
MP1826	9.414	133.53		[M+NH4]2+													7.83297e+06	8606449
MP1827	0.233	133.533		[M+CH3OH+H]+													14610.1	13768.6
MP1830	7.237	133.649		[M+H]+													13801.6	24554.3
MP1831	8.3	133.728		[M+NH4]+													15596.4	19829.3
MP1833	7.935	133.857		[M+H]+													26430.2	13832.5
MP1835	0.496	133.927		[M+H-H2O]+													536699	376938
MP1836	0.263	133.927		[M+H]+													586434	682435
MP1837	1.109	133.927		[M+H]+													315511	388709
MP1838	9.449	133.93		[M+H-H2O]+													259143	404079
MP1839	0.237	133.975		[M+CH3OH+H]+													76442.7	53196.3
MP1840	8.925	134.009		[M+H]+													40310	62109.6
MP1841	0.612	134.019		[M+NH4]+													3.78654e+06	2.58408e+06
MP1842	0.857	134.027		[M+Na]+													620856	160504
MP1843	9.029	134.031		[M+H-H2O]+													79913	29674.9
MP1844	6.017	134.032		[M+Na]+													51124.7	11779.6
MP1845	7.775	134.032		[M+H]+													24242.8	33270.5
MP1846	7.943	134.032		[M+Na]+													26526.3	23670.8
MP1847	7.263	134.032		[M+H]+													28511.3	44057.8
MP1848	7.166	134.032		[M+H]+													34493.7	33495.1
MP1849	6.839	134.032		[M+Na]+													51523.2	31660.2
MP1850	6.225	134.032		[M+H]+													41995.3	35189.3
MP1851	9.156	134.032		[M+H]+													25820.6	24416.5
MP1852	4.297	134.06		[M+H]+													145300	253112
MP1853	3.521	134.06		[2M+NH4]+													87282.3	37062.9
MP1854	4.068	134.06	2-Oxindole	[M+H]+	C8H7NO	JYGFTBXVXVMTGB-UHFFFAOYSA-N	78.2	HMDB0061918	C12312	Organoheterocyclic compounds	Indoles and derivatives	Indolines				#59-48-3	1.44056e+06	979846
MP1855	3.784	134.117		[M+H]+													205657	258877
MP1856	7.738	134.117		[M+H]+													111077	82439.7
MP1857	3.854	134.117		[M+H-H2O]+													166935	35291
MP1858	0.234	134.118		[M+NH4]+													332705	266299
MP1859	3.301	134.118		[M+CH3OH+H]+													134718	80048.2
MP1860	9.467	134.118		[M+H-H2O]+													228539	127508
MP1861	8.081	134.118		[M+H]+													74861.8	26274.7
MP1862	7.167	134.157		[M+H]+													64992.3	18807.5
MP1866	8.525	134.346		[M+H]+													28062.5	28082.2
MP1870	7.308	134.415		[M+H]+													21208.3	48452.4
MP1871	7.798	134.432		[M+H]+													23840	17043.8
MP1874	7.85	134.53		[2M+NH4]+													218708	33377.4
MP1875	9.416	134.53		[M+ACN+H]+													1.7292e+06	2.10097e+06
MP1876	9.025	134.646		[M+H]+													21583.5	50298.2
MP1879	9.383	134.817		[M+H]+													47786.1	24693.5
MP1882	0.619	134.974		[M+H]+													41384.3	30068.7
MP1884	3.625	134.996		[M+H]+													362844	343462
MP1885	0.549	135.003		[M+CH3OH+H]+													260141	349848
MP1886	0.615	135.003		[M+H]+													549215	542575
MP1887	0.843	135.003		[M+Na]+													3.84107e+06	3025155
MP1888	0.948	135.028		[M+Na]+													1.24365e+06	1.45331e+06
MP1889	0.253	135.044		[M+H-H2O]+													380549	74445.2
MP1890	5.556	135.044		[M+H]+													38418.6	40747.4
MP1891	6.33	135.052		[M+CH3OH+H]+													39285.7	71549.6
MP1892	3.908	135.06		[M+ACN+H]+													54222.8	40407.8
MP1893	0.242	135.08		[M+CH3OH+H]+													70921.6	44972.5
MP1894	4.537	135.117		[M+NH4]+													64443	120542
MP1895	0.933	135.117		[M+CH3OH+H]+													35272.1	32839.9
MP1896	8.831	135.181		[M+H]+													27006.4	22345.1
MP1897	8.943	135.197		[M+H]+													21451.8	14686.4
MP1899	8.299	135.254		[M+H]+													20410.6	22927.2
MP1902	8.071	135.333		[M+H]+													17196.2	15889.8
MP1903	9.438	135.342		[M+H]+													28081.7	26372.4
MP1905	7.218	135.404		[M+H]+													84930.7	64556.7
MP1906	7.532	135.516		[M+H]+													22999.9	14439
MP1909	5.815	135.54		[M+H]+													12907.3	19955.1
MP1910	0.66	135.541		[M+CH3OH+H]+													34828.9	13566.1
MP1911	1.15	135.541		[M+H]+													56312.8	30885.2
MP1914	8.942	135.676		[M+H]+													24889.6	23397.1
MP1916	8.999	135.721		[M+H]+													34359.4	21480.5
MP1919	8.277	135.827		[M+H-H2O]+													12807.3	22921.9
MP1920	5.889	135.927		[M+H]+													29767.4	7758.96
MP1921	7.988	136.022		[M+H]+													42489	14187.7
MP1922	1.141	136.039		[M+H-H2O]+													388940	372747
MP1923	0.64	136.048	3,N4-Etheno-deoxycytidine	[M+H]+		UFLBVEMEAYZXKY-UHFFFAOYSA-N	85.2	HMDB0246084		Organoheterocyclic compounds	Imidazopyrimidines						4.17495e+06	4.20998e+06
MP1924	3.869	136.062		[M+H]+													322499	229098
MP1925	8.791	136.062		[M+H]+													200777	144635
MP1926	0.265	136.062		[M+CH3OH+H]+													522318	680592
MP1927	8.89	136.062		[M+H]+													111342	265093
MP1928	3.328	136.076		[M+NH4]+													188004	288352
MP1929	0.988	136.076	octopamine	[M+NH4]+	C8H11NO2	QHGUCRYDKWKLMG-MRVPVSSYSA-N	89.7	HMDB0004825	C04227	Benzenoids	Phenols	1-hydroxy-2-unsubstituted benzenoids				#104-14-3	2.25971e+07	29227122
MP1930	0.845	136.076		[M+H]+													2.27227e+06	2655740
MP1931	1.766	136.076	2-(4-Methoxy-phenyl)-thiazolidine	[M+H]+	C10H13NOS	OQFUUZFCTONCOU-UHFFFAOYSA-N	88.6			Benzenoids	Phenol ethers	Anisoles					595665	703465
MP1932	7.07	136.086		[M+CH3OH+H]+													3.80357e+06	3.25013e+06
MP1933	6.972	136.086		[M+H]+													553715	421573
MP1934	7.194	136.104		[M+CH3OH+H]+													24718.8	13668.7
MP1938	5.843	136.112		[M+H]+													20469.4	28301.3
MP1941	7.258	136.182		[M+H]+													19586.2	34433.9
MP1942	8.433	136.209		[M+H]+													15565.1	21836.8
MP1943	6.444	136.21		[M+H-H2O]+													51887.5	29342.4
MP1944	7.97	136.278		[M+H]+													12228.4	22898.3
MP1946	7.074	136.337		[M+H]+													916169	586430
MP1947	6.979	136.337		[M+H]+													46828.6	17849.8
MP1948	7.436	136.437		[M+H]+													13952.7	57986.2
MP1950	0.233	136.462		[M+H]+													33384.8	31150.9
MP1951	7.981	136.561		[M+H]+													49862.6	25722.8
MP1952	8.814	136.564		[M+H]+													29932.6	21393.9
MP1955	6.906	136.727		[M+H]+													16984	13633.7
MP1958	8.081	136.866		[M+Na]+													13883.5	22315.8
MP1959	7.857	136.908		[M+H]+													18443.4	12795.1
MP1961	6.491	136.938		[M+H]+													48278.3	27787.3
MP1962	0.237	136.966		[M+NH4]+													70302.1	65214.2
MP1963	8.535	136.98		[M+H]+													26068.2	14289.5
MP1964	9.297	136.98		[M+H]+													24496.9	23762.1
MP1965	3.623	136.993		[M+CH3OH+H]+													87202.6	85806.2
MP1966	9.116	137		[M+H]+													52094.1	29027.9
MP1967	3.271	137.015		[2M+H]+													630155	585385
MP1968	0.952	137.027		[M+H]+													35651.9	8691.23
MP1969	9.464	137.037		[M+2H]2+													1.71347e+06	1.04607e+06
MP1970	3.378	137.06		[M+H]+													134739	141458
MP1971	4.295	137.06		[M+H]+													1.01678e+06	899971
MP1972	0.254	137.06		[M+H]+													1.05001e+06	1.12892e+06
MP1973	0.626	137.071		[M+CH3OH+H]+													1.06336e+06	597174
MP1974	0.528	137.076		[M+2H]2+													508679	605987
MP1975	9.357	137.108		[M+H-H2O]+													1.0488e+06	1917250
MP1976	8.033	137.274		[M+NH4]+													29079.1	14514.6
MP1977	8.688	137.321		[M+CH3OH+H]+													30343.1	24535
MP1978	9.187	137.392		[M+CH3OH+H]+													25066.5	20183.9
MP1979	8.915	137.458		[2M+H]+													24104.4	21100.5
MP1981	0.24	137.483		[M+Na]+													436557	499595
MP1982	8.552	137.485		[M+H]+													29156.1	18940.5
MP1983	9.18	137.536		[M+H]+													21233.9	22328.2
MP1986	8.117	137.605		[M+H]+													24781.3	14770.2
MP1989	7.874	137.691		[M+H]+													32028.2	18654.1
MP1990	6.745	137.717		[2M+NH4]+													12141	30649.5
MP1991	7.747	137.721		[M+H]+													12276.8	11326.9
MP1998	7.726	137.917		[M+H]+													21916	16367.7
MP1999	6.29	137.93		[M+H]+													13915.1	9249.26
MP2000	0.503	137.987		[M+H]+													857662	802310
MP2001	9.377	137.987		[M+H]+													2.26067e+06	664615
MP2002	1.079	137.987		[M+ACN+H]2+													3.0473e+06	714338
MP2003	0.948	137.987		[M+NH4]+													3.15759e+06	1.99985e+06
MP2004	3.325	137.987		[M+H]+													671723	799245
MP2005	3.92	137.988		[M+H]+													471419	2.7544e+06
MP2006	0.85	137.988		[M+H]+													3.46697e+06	1.88335e+06
MP2007	9.782	137.988	Cyanomethyl dihydrogen phosphate	[M+H]+	C2H4NO4P	VAARWAQHHDYTPC-UHFFFAOYSA-N	73	HMDB0257994		Organic acids and derivatives	Organic phosphoric acids and derivatives	Phosphate esters					1.99274e+07	544694
MP2008	3.765	137.988		[M+H]+													1.18356e+06	2.64292e+06
MP2009	0.24	137.988		[M+CH3OH+H]+													718367	1.3681e+06
MP2010	3.266	138.023		[M+H-H2O]+													1.38584e+06	1.24742e+06
MP2012	4.267	138.055		[M+H]+													991648	1.15192e+06
MP2013	0.753	138.055		[M+H]+													1.09906e+06	179724
MP2014	0.659	138.055	TRIGONELLINE	[M+NH4]+		WWNNZCOKKKDOPX-UHFFFAOYSA-N	90.5	HMDB0000875	C01004	Alkaloids and derivatives			Alkaloids	Alkaloids derived from nicotinic acid	Pyridine alkaloids	#535-83-1	4.85445e+06	988068
MP2015	1.635	138.091		[M+H]+													292793	402465
MP2016	8.139	138.127		[M+ACN+H]+													60822.9	21414
MP2017	7.932	138.128		[M+H]+													18803.5	48571
MP2018	7.268	138.128		[M+NH4]+													39652.5	33003.1
MP2019	8.88	138.128		[M+NH4]+													73099.1	45648.6
MP2020	8.756	138.128		[M+H-H2O]+													41134.9	31198
MP2021	7.648	138.128		[M+H]+													20687.9	37465.5
MP2022	7.587	138.128		[M+ACN+H]+													20989.7	37465.5
MP2023	6.612	138.128		[M+CH3OH+H]+													35718.5	7546.78
MP2024	9.053	138.128		[M+ACN+H]+													23500	26182
MP2025	8.62	138.128		[M+H]+													23210.3	54246
MP2026	8.561	138.128		[M+H-H2O]+													25955.2	23995.5
MP2027	6.724	138.128		[M+NH4]+													35456.9	11302.2
MP2028	8.479	138.128		[M+H]+													110230	38502.5
MP2029	9.194	138.128		[M+H]+													69977.1	66775.9
MP2030	9.29	138.128		[M+H-H2O]+													25214	48049.7
MP2031	9.128	138.128		[M+2H]2+													27651.6	54509
MP2032	7.492	138.128		[M+H]+													26920.7	37465.5
MP2033	6.891	138.128		[M+H]+													36562.3	16767.4
MP2034	8.995	138.128		[M+H]+													85748.5	34270.6
MP2035	3.846	138.139		[M+H]+													19273	77856.1
MP2041	9.208	138.405		[M+H]+													20921.5	24838.1
MP2042	0.24	138.48		[2M+NH4]+													5.27252e+06	5.27405e+06
MP2043	9.391	138.48		[M+H]+													323172	25500.2
MP2044	0.24	138.512		[M+Na]+													205534	163871
MP2045	0.49	138.512		[M+H]+													25573.4	7394.83
MP2046	0.828	138.512		[M+ACN+H]+													533668	189342
MP2048	0.608	138.582		[M+H]+													84209.2	33170.6
MP2050	8.012	138.648		[M+ACN+H]+													17733.5	21814.9
MP2054	8.939	138.851		[M+H]+													24845.7	21615.9
MP2057	0.622	138.906		[M+H]+													1.97019e+06	2.51324e+06
MP2058	0.746	138.906		[M+ACN+H]+													1.23496e+07	12761303
MP2060	9.374	138.98		[M+H]+													2.16401e+06	1977658
MP2061	0.237	138.995		[M+H]+													1.52079e+06	1.55408e+06
MP2062	0.505	139.018		[M+H]+													598318	554547
MP2063	9.421	139.018		[M+H]+													3.90343e+06	4272120
MP2064	3.19	139.039		[M+H]+													99688.2	59651.5
MP2065	8.712	139.041		[M+H]+													91039.6	33160.9
MP2066	0.942	139.05		[M+Na]+													757415	153499
MP2067	3.184	139.075		[M+NH4]+													130837	181310
MP2068	1.838	139.075		[M+H]+													192142	136281
MP2069	0.699	139.075		[M+CH3OH+H]+													556607	197102
MP2070	0.244	139.075		[M+Na]+													1.20623e+06	947386
MP2071	3.84	139.112		[M+H]2+													27901.2	18140.8
MP2072	5.619	139.112		[M+H-H2O]+													409739	273953
MP2073	0.234	139.123		[M+H]+													333159	100904
MP2074	5.975	139.123		[M+H]+													197817	102820
MP2075	7.889	139.123		[M+H-H2O]+													242410	62152.1
MP2076	3.331	139.123		[M+H]+													208776	50430.2
MP2078	8.505	139.204		[M+CH3OH+H]+													24105.5	21013.3
MP2081	3.882	139.317		[M+H]+													24890.2	24497.4
MP2082	7.803	139.423		[M+Na]+													15916.2	17006.7
MP2083	9.239	139.46		[M+ACN+H]+													13808.6	26268.3
MP2084	0.724	139.497		[M+H]+													39956.7	46985.1
MP2087	9.24	139.512		[M+Na]+													28149.4	28101.2
MP2088	1.176	139.512		[M+ACN+H]+													31254.7	20544.5
MP2089	1.097	139.512		[M+H]+													13122	14945
MP2090	8.632	139.58		[M+Na]+													22502.1	20863.4
MP2092	8.572	139.634		[M+H]+													24431.8	25050.1
MP2095	8.172	139.728		[M+H-H2O]+													13229.9	23867.4
MP2098	8.544	139.82		[M+H]+													24630.4	24754.9
MP2100	7.615	139.896		[M+H]+													18397.4	12152.8
MP2101	0.237	139.963		[M+CH3OH+H]+													8.75834e+06	8689224
MP2102	1.074	139.982		[M+H]+													1.9789e+06	1574759
MP2103	3.856	139.988		[M+CH3OH+H]+													998187	896301
MP2104	9.414	139.988		[M+H]+													1.4755e+08	158550190
MP2105	7.022	139.988		[M+H]+													4.33727e+06	8871378
MP2106	3.271	140.02		[M+CH3OH+H]+													251242	240967
MP2107	0.542	140.068		[M+Na]+													6.76459e+06	7.76897e+06
MP2108	7.572	140.068		[M+H]+													894075	1.07582e+06
MP2109	0.659	140.068		[M+Na]+													1.05384e+07	15578284
MP2110	9.369	140.068	3-hydroxy-1,2-dimethylpyridin-4(1H)-one	[M+H]+	C7H9NO2	TZXKOCQBRNJULO-UHFFFAOYSA-N	79.9			Organoheterocyclic compounds	Pyridines and derivatives	Methylpyridines					3.01964e+06	4722922
MP2111	8.84	140.068		[M+Na]+													1.44122e+06	3.2258e+06
MP2112	7.957	140.143		[M+H]+													41343.8	31814.6
MP2113	8.2	140.143		[M+NH4]+													41276.1	24763.1
MP2114	7.767	140.143		[M+H]+													47084.2	11260.7
MP2115	8.986	140.143		[M+NH4]+													37856.6	21683.4
MP2116	8.085	140.143		[M+H]+													41838.8	38751.2
MP2117	8.584	140.144		[M+NH4]+													30255.8	23915.4
MP2118	7.343	140.238		[M+H]+													15959.1	20739.1
MP2124	6.65	140.388		[M+H]+													14893	23751.3
MP2126	8.355	140.454		[M+H]+													16227.7	23124.5
MP2129	0.279	140.517		[M+H]+													23049	2561.67
MP2130	3.84	140.517		[M+H]+													18745.4	4828.25
MP2131	1.565	140.523		[M+H]+													86678.8	34097.7
MP2132	8.274	140.582		[M+H]+													11718	44726
MP2133	7.488	140.625		[M+H]+													39457.3	12973.8
MP2134	8.572	140.756		[M+H]+													14803.7	21591.2
MP2135	8.241	140.854		[M+2H]2+													17704.9	25683.2
MP2136	7.698	140.854		[M+H]+													34544.5	21179.9
MP2137	0.622	140.903		[M+Na]+													1.49742e+06	1.48267e+06
MP2138	0.749	140.904		[M+H]+													8.25823e+06	8952462
MP2139	6.022	140.951		[M+H]+													39032.3	21678.1
MP2140	9.468	140.951		[M+H]+													483017	1303853
MP2141	6.186	140.951		[M+H]+													50549.5	26684.5
MP2142	1.173	140.987		[M+CH3OH+H]+													1.393e+06	866019
MP2143	0.948	140.987	2-Methyl-4-thiophen-2-yl-thiazole	[M+H]+	C8H7NS2	HILMKDNBZMYHDJ-UHFFFAOYSA-N	65.1										7.952e+06	6.62199e+06
MP2144	1.095	140.987		[M+NH4]+													2.13025e+06	1.31369e+06
MP2145	0.852	140.987	Sulfoacetic acid	[M+H]+	C2H4O5S	AGGIJOLULBJGTQ-UHFFFAOYSA-N	72.2	HMDB0258590	C14179	Organic acids and derivatives	Organic sulfonic acids and derivatives	Organosulfonic acids and derivatives				#123-43-3	5.72749e+06	4.39528e+06
MP2146	1.83	140.987		[M+NH4]+													750416	1.32443e+06
MP2147	7.431	140.996		[M+H]+													1.53881e+06	1.06886e+06
MP2148	3.266	141.01	Benzoyl chloride	[M+H]+	C7H5ClO	PASDCCFISLVPSO-UHFFFAOYSA-N	90.5	HMDB0249038	C19168	Benzenoids	Benzene and substituted derivatives	Benzoic acids and derivatives				#98-88-4	1.86264e+06	1.77968e+06
MP2149	0.364	141.018		[M+H]2+													678069	1.78628e+06
MP2150	9.437	141.039		[M+H]+													261073	81894.2
MP2151	0.942	141.041		[M+H-H2O]+													482892	341083
MP2152	0.394	141.055		[M+ACN+H]+													574969	920005
MP2153	1.097	141.091		[M+NH4]+													252442	134404
MP2154	0.237	141.091		[M+H]+													363752	215434
MP2155	3.354	141.091		[M+H]+													180337	235979
MP2156	0.233	141.139		[M+ACN+H]+													37427.6	17581.7
MP2157	9.196	141.139		[M+H-H2O]+													329713	249882
MP2158	7.789	141.139		[M+NH4]+													29360	21529.7
MP2159	9.254	141.139		[M+H]+													176619	146820
MP2160	8.541	141.168		[M+H]+													23596.8	24044.6
MP2161	8.194	141.215		[M+NH4]+													14768.4	21394.2
MP2163	7.659	141.245		[M+NH4]+													48301.3	13291.7
MP2164	8.444	141.268		[M+H]+													14502.7	22057.9
MP2165	8.787	141.298		[M+ACN+H]+													23450.9	19796.4
MP2166	7.623	141.32		[M+H]+													75777	13474.1
MP2167	7.355	141.372		[2M+H]+													82037.1	32923.4
MP2169	0.236	141.481		[M+H]+													27802.8	10476.5
MP2171	7.746	141.611		[M+H]+													16029.4	14779.9
MP2174	6.808	141.738		[M+H]+													17016.6	50050.7
MP2175	8.704	141.753		[M+ACN+H]+													23882.4	46447.4
MP2176	7.652	141.796		[M+H]+													13471	65609.7
MP2177	8.034	141.849		[2M+Na]+													13147.1	25839.2
MP2178	8.981	141.877		[M+ACN+H]+													26576.2	25513.9
MP2179	0.237	141.958		[M+ACN+H]+													1.4427e+08	153966990
MP2180	3.848	141.958		[M+NH4]+													1.97165e+06	1.09029e+06
MP2181	0.5	141.959		[M+ACN+H]+													4.15094e+07	5.21235e+07
MP2182	10.802	141.959		[M+H]+													1.78505e+07	18531784
MP2183	8.838	141.959	1,N6-Etheno-adenine	[M+H]+		OGVOXGPIHFKUGM-UHFFFAOYSA-N	78.6	HMDB0244259		Organoheterocyclic compounds	Imidazopyrimidines	Purines and purine derivatives					1.67436e+07	13047112
MP2184	3.768	141.959		[M+H]+													2.72278e+06	3.01583e+06
MP2185	0.938	141.959		[M+H]+													2.12509e+07	18162918
MP2186	9.411	141.983		[M+ACN+H]+													6.18369e+07	61616584
MP2187	0.524	142.034		[M+H-H2O]+													336564	413153
MP2188	0.261	142.05		[M+Na]+													154051	185315
MP2189	3.222	142.065		[M+Na]+													802303	892634
MP2190	4.03	142.086		[M+H-H2O]+													625973	1.0265e+06
MP2191	3.917	142.086		[M+H-H2O]+													492146	729707
MP2192	7.04	142.086		[M+ACN+H]+													396352	352014
MP2193	9.5	142.086		[M+H]+													130311	46817.2
MP2194	8.109	142.122		[M+H]+													62983.8	28752.4
MP2195	0.234	142.123		[M+H]+													91399.3	62235.3
MP2196	7.687	142.123		[M+H]+													64166.6	28921.4
MP2197	1.02	142.123		[M+H]+													264867	578196
MP2198	7.978	142.123		[M+H]+													75800.5	45724
MP2199	8.304	142.123		[M+Na]+													108619	23434.4
MP2200	8.746	142.123		[M+H]+													87704.5	78234.9
MP2202	7.706	142.159		[M+H]+													14272.8	16158.5
MP2206	8.552	142.324		[M+H-H2O]+													20898.1	23703.3
MP2207	8.547	142.367		[M+H]+													26491	20172.6
MP2208	7.838	142.374		[M+Na]+													12494.9	13176.3
MP2212	8.873	142.507		[M+H]+													28659.9	25105.6
MP2214	8.054	142.619		[M+H]+													13159.4	18003.8
MP2217	6.174	142.662		[M+H]+													12192.1	27835.4
MP2219	8.837	142.749		[2M+NH4]+													21864.4	18527.1
MP2220	6.803	142.791		[M+H]+													28275.8	14435.4
MP2221	7.147	142.822		[M+NH4]+													21723.3	16084.4
MP2223	8.094	142.841		[M+NH4]+													23419	12116.6
MP2224	7.866	142.856		[M+H]+													24921.6	21665.3
MP2225	8.918	142.878		[M+H]+													26400.3	28246.8
MP2226	0.741	142.901		[M+H]+													1.27552e+06	1.15876e+06
MP2228	0.833	142.939		[M+H]+													6.30333e+06	8664655
MP2229	0.917	142.939		[M+Na]+													4.87637e+06	4616467
MP2230	1.049	142.939		[M+H]+													2.66563e+06	1.87046e+06
MP2231	1.306	142.948		[M+H]+													884154	1352253
MP2232	7.029	142.991		[M+H]+													365501	533261
MP2233	0.643	143.034		[M+NH4]+													2.41709e+06	2.14422e+06
MP2234	7.109	143.034		[M+H]+													1.24901e+06	849109
MP2235	7.4	143.034		[M+CH3OH+H]+													725790	1.11802e+06
MP2236	0.242	143.034		[M+Na]+													2.58262e+07	20184486
MP2237	1.122	143.034		[M+H-H2O]+													4.94555e+06	2804958
MP2238	0.716	143.034		[M+H]+													8.03908e+06	6992480
MP2239	0.254	143.07		[M+H]+													2.24381e+06	1.33156e+06
MP2240	3.222	143.073	5-Nitro-1-naphthalenamine	[M+H]+	C10H8N2O2	WEWILNPCZSSAIJ-UHFFFAOYSA-N	86			Benzenoids	Naphthalenes	Nitronaphthalenes					2.94986e+06	4.08338e+06
MP2241	1.485	143.082		[M+H]+													206982	434527
MP2242	9.367	143.082		[M+CH3OH+H]+													771794	914416
MP2243	4.241	143.107	1-Methylcyclohexanecarboxylic acid	[M+H]+	C8H14O2	REHQLKUNRPCYEW-UHFFFAOYSA-N	67.2	HMDB0243938		Organic acids and derivatives	Carboxylic acids and derivatives	Carboxylic acids					822147	1.73109e+06
MP2244	4.327	143.107		[M+H]+													355653	813192
MP2245	3.301	143.107		[M+ACN+H]+													233327	92960.3
MP2246	0.945	143.118		[M+H]+													1.11854e+06	667974
MP2247	0.701	143.118	3-Acetamidopiperidine	[M+H]+	C7H14N2O	BCXSCZDWARFWAW-UHFFFAOYSA-N	89.3										7.15166e+06	4.79136e+06
MP2248	0.854	143.118		[M+H]+													1.50366e+06	1.20665e+06
MP2249	5.442	143.143		[M+H]+													79347.4	11084.8
MP2250	0.237	143.154		[M+ACN+H]+													105493	11515.3
MP2251	8.699	143.154		[M+NH4]+													39818.8	29266.8
MP2252	8.233	143.154		[M+NH4]+													33655	32808.1
MP2253	7.823	143.154		[M+H]+													23922.6	14706.5
MP2254	9.002	143.154		[M+CH3OH+H]+													27834	162789
MP2255	7.884	143.154		[M+ACN+H]+													24590.2	14706.5
MP2256	8.123	143.154		[M+H]+													43331.3	14706.5
MP2258	8.929	143.154		[M+Na]+													27248.2	28463
MP2259	9.156	143.154		[M+H]+													101916	110020
MP2261	7.935	143.154		[M+H]+													21031.7	14706.5
MP2262	9.081	143.218		[M+H]+													24574.1	21581.7
MP2264	8.142	143.328		[M+H]+													28994.5	21166.8
MP2268	7.771	143.552		[M+NH4]+													26497.2	21319.2
MP2269	7.658	143.586		[M+H]+													15074.9	13888.5
MP2271	7.85	143.628		[M+H-H2O]+													14986.9	15792.6
MP2272	7.767	143.672		[M+H]+													25173.5	14762.2
MP2273	7.504	143.719		[M+H]+													17293.7	14191.7
MP2275	8.441	143.785		[M+H]+													34573.8	21744.4
MP2276	9.17	143.814		[M+H]+													22271.9	22181.2
MP2277	8.076	143.875		[M+H]+													17875.6	19108.7
MP2279	9.411	143.959		[M+ACN+H]+													4.41311e+07	44699444
MP2280	7.42	143.959		[M+H]+													927863	594029
MP2281	1.145	144.065		[M+H]+													411895	634568
MP2282	1.593	144.066	6-Oxopiperidine-2-carboxylic acid	[M+H]+	C6H9NO3	FZXCPFJMYOQZCA-UHFFFAOYSA-N	84.1	HMDB0061705		Organic acids and derivatives	Carboxylic acids and derivatives	Amino acids, peptides, and analogues					7.99522e+06	3.79933e+06
MP2283	3.877	144.066		[M+Na]+													371287	421792
MP2284	3.219	144.081	beta-alanine 2-naphthylamide	[M+H]+	C13H14N2O	FNMOUVSMWUISMV-UHFFFAOYSA-N	86.4										3.08372e+06	4374739
MP2285	0.68	144.102	N-Methylisonipecotic acid	[M+2H]2+	C7H13NO2	HCKNAJXCHMACDN-UHFFFAOYSA-N	90.5			Organoheterocyclic compounds	Piperidines	Piperidinecarboxylic acids and derivatives					4.6556e+07	7.16387e+06
MP2286	0.781	144.102	N(alpha)-methyl-L-lysine	[M+H]+	C7H16N2O2	OLYPWXRMOFUVGH-LURJTMIESA-N	86.2	HMDB0240689		Organic acids and derivatives	Carboxylic acids and derivatives	Amino acids, peptides, and analogues					4.02152e+06	248858
MP2287	9.372	144.102		[M+H-H2O]+													167167	271393
MP2288	7.09	144.102		[M+ACN+H]+													512217	364366
MP2289	7.375	144.131		[2M+H]+													34049	15287
MP2290	0.284	144.138		[M+H]+													27359.6	39958.6
MP2291	9.175	144.138		[M+H]+													89574.5	52132.4
MP2292	1.584	144.138		[M+H]+													163573	283415
MP2293	9.245	144.138		[M+H]+													104283	104161
MP2294	0.233	144.138		[M+H]+													19935.9	4851.66
MP2295	5.442	144.138	4-sec-Butylmorpholine	[M+H]+	C8H17NO	FDHGUCPWMSEFHX-UHFFFAOYSA-N	77.7			Organoheterocyclic compounds	Oxazinanes	Morpholines					508573	573103
MP2296	9.325	144.138		[M+ACN+H]+													69637.1	50202.1
MP2297	3.238	144.164		[M+ACN+H]+													59296.6	31162.5
MP2300	9.046	144.259		[M+H]+													19755.3	21636.5
MP2301	8.575	144.365		[M+H]+													25863.6	29152.4
MP2303	8.807	144.519		[M+CH3OH+H]+													27710.9	19785.5
MP2304	7.383	144.524		[M+H]+													14468.5	61108.6
MP2307	7.666	144.569		[M+NH4]+													18304.3	16269
MP2308	0.929	144.605		[M+H]+													240066	172366
MP2313	8.745	144.848		[M+H]+													25849	29148.1
MP2315	7.847	144.894		[2M+H]+													14339.9	13468.3
MP2316	0.836	144.934		[M+H]+													307869	318167
MP2317	0.237	144.982		[M+ACN+H]+													3.2854e+06	3.5499e+06
MP2318	9.299	144.982	4-Chlorothiophenol	[M+H]+	C6H5ClS	VZXOZSQDJJNBRC-UHFFFAOYSA-N	64.3	HMDB0246403		Benzenoids	Thiophenols						3.24123e+06	36759984
MP2319	0.5	144.982		[M+NH4]+													635780	863671
MP2320	9.495	144.982		[M+H]+													5.11911e+06	3280985
MP2321	3.869	145.05		[M+CH3OH+H]+													1.12252e+06	1.06879e+06
MP2322	0.708	145.05		[M+Na]+													5.37858e+06	4.56105e+06
MP2323	0.521	145.05		[M+NH4]+													2.57923e+06	2549165
MP2324	0.242	145.05	Levoglucosan	[M+H]+	C6H10O5	TWNIBLMWSKIRAT-VFUOTHLCSA-N	89.1	HMDB0000640	C22350	Organoheterocyclic compounds	Oxepanes					#498-07-7	8.70436e+06	8.27372e+06
MP2325	0.941	145.05	5-hydroxy-4-methoxy-5,6-dihydro-2H-pyran-2-one	[M+H]+	C6H8O4	PBEXSRJMCVDBFK-UHFFFAOYSA-N	73.6			Organoheterocyclic compounds	Pyrans	Pyranones and derivatives					8.41986e+06	4418207
MP2326	0.64	145.05		[M+CH3OH+H]+													2.70001e+06	2440133
MP2327	9.528	145.05		[M+NH4]+													628841	834512
MP2328	0.683	145.105		[M+H]+													3.3823e+06	368753
MP2329	0.233	145.17		[M+H]+													214484	150319
MP2330	9.353	145.17		[M+H]+													5.56581e+06	6.07101e+06
MP2331	7.184	145.17		[M+H]+													57258.6	60641.9
MP2332	7.27	145.17		[M+H]+													73683.3	71161.3
MP2333	1.875	145.17		[M+H]+													83762.1	4783.61
MP2335	8.088	145.23		[M+H]+													19298.6	17697.9
MP2337	9.107	145.286		[M+H]+													24715.4	21669.4
MP2340	8.815	145.345		[M+H]+													25025.7	25556.1
MP2341	8.189	145.416		[2M+H]+													23149.8	13397.7
MP2343	7.101	145.475		[M+H]+													14926.4	16926
MP2344	7.965	145.49		[M+CH3OH+H]+													25728.8	35626
MP2345	0.233	145.509		[M+ACN+H]+													11345.4	1654.71
MP2346	3.828	145.575		[M+H]2+													730073	208757
MP2347	0.507	145.607		[M+H]+													102032	127834
MP2348	8.81	145.624		[M+NH4]+													20097.5	21952.6
MP2349	8.205	145.641		[M+H]+													26865.9	25907.7
MP2351	7.756	145.708		[M+H]+													13570.8	11473.6
MP2352	8.887	145.756		[M+H]+													20970.9	35590.4
MP2360	3.368	145.93		[M+H]+													330035	185312
MP2361	0.289	145.93		[M+H-H2O]+													749137	704866
MP2362	1.058	145.93		[M+Na]+													243145	235027
MP2363	3.625	145.933		[M+H]+													1.5093e+07	12524952
MP2364	0.237	145.954		[M+H]+													1.74701e+06	1.69277e+06
MP2365	9.411	145.954		[M+H]+													1.656e+07	16448285
MP2366	7.039	145.954		[M+ACN+H]+													276619	608464
MP2367	2.885	145.954		[M+Na]+													68918.7	192466
MP2368	0.936	146.027		[M+ACN+H]+													593027	347814
MP2369	0.779	146.045		[M+Na]+													98583.7	234163
MP2370	4.042	146.06		[M+H]+													376096	230022
MP2371	3.224	146.06	3-Formylindole	[M+H]+	C9H7NO	OLNJUISKUQQNIM-UHFFFAOYSA-N	93.1	HMDB0029737	C08493	Organoheterocyclic compounds	Indoles and derivatives	Indoles				#487-89-8	1.46595e+07	20178434
MP2372	4.295	146.06	4,1-Benzoxazepine	[M+H]+	C9H7NO	YAVSXFRYNGAFRN-UHFFFAOYSA-N	91.5	HMDB0246595		Organoheterocyclic compounds	Benzoxazepines						833545	1.00682e+06
MP2373	4.7	146.06		[M+H]+													411526	470840
MP2374	0.528	146.081		[M+H]2+													2.00789e+06	2892780
MP2375	1.225	146.081		[M+H]+													1.76681e+06	769521
MP2376	0.706	146.092	Fibrin	[M+H]+	C5H11N3O2	BWGVNKXGVNDBDI-UHFFFAOYSA-N	74.8	HMDB0252249	C00290	Organic acids and derivatives	Carboxylic acids and derivatives	Amino acids, peptides, and analogues				#9001-31-4	1.71081e+06	380462
MP2377	1.002	146.092	2-Amino-1,2,3,4-tetrahydro-2-naphthalenecarboxylic acid	[M+H]+	C11H13NO2	CDULPPOISZOUTK-UHFFFAOYSA-N	65			Benzenoids	Naphthalenes	Naphthalenecarboxylic acids and derivatives					925127	465776
MP2378	2.04	146.117		[M+H]+													194062	154495
MP2379	0.654	146.118	DEOXYCARNITINE	[M+H]+		JHPNVNIEXXLNTR-UHFFFAOYSA-N	93.2	HMDB0001161	C01181	Lipids and lipid-like molecules	Fatty Acyls	Fatty acids and conjugates				#407-64-7	9.58699e+06	17766670
MP2380	2.878	146.118		[M+H]+													560861	237902
MP2381	7.1	146.145		[M+H]+													35031.5	9376.71
MP2382	9.203	146.154		[M+CH3OH+H]+													68424.4	64413.9
MP2383	0.233	146.154		[M+NH4]+													22249.9	18204.8
MP2384	9	146.154		[M+ACN+H]+													53531.4	19605.9
MP2385	0.559	146.165		[M+H]+													8.31869e+06	4865496
MP2386	8.757	146.306		[M+H]+													20685.3	22056
MP2387	8.564	146.334		[M+NH4]+													13740.2	21972
MP2389	9.423	146.5		[M+H]+													512394	475881
MP2390	0.236	146.517		[M+NH4]+													77924.3	64890
MP2393	8.418	146.597		[M+H]+													17960.7	19751.9
MP2394	8.096	146.645		[M+H]+													15788.1	16767.4
MP2396	7.795	146.672		[M+Na]+													24200.7	52314.2
MP2400	8.908	146.797		[M+H]+													23003.9	25948.4
MP2402	8.584	146.834		[M+H]+													27789	22258.4
MP2405	8.375	146.894		[M+H]+													26287.7	20684.7
MP2407	7.624	146.942		[M+H]+													15176.7	12221.8
MP2408	3.337	146.961		[M+H]+													225366	156899
MP2409	3.944	146.961		[M+H]+													107152	80821.1
MP2410	0.236	146.98		[M+2H]2+													1.45598e+06	1.53872e+06
MP2411	9.189	146.98		[M+H]+													6.94371e+06	10394828
MP2412	0.988	147.044	bis-desmethoxycurcumin	[M+Na]+	C19H16O4	YXAKCQIIROBKOP-UHFFFAOYSA-N	87.1			Phenylpropanoids and polyketides	Diarylheptanoids	Linear diarylheptanoids					4.43327e+06	5587952
MP2413	0.852	147.044		[M+H]+													557703	644644
MP2414	0.626	147.076		[M+H]+													2.91739e+07	38884732
MP2415	1.1	147.076		[M+H]+													4.55915e+06	4.06813e+06
MP2416	0.781	147.076		[M+ACN+H]+													1.84814e+07	23816594
MP2417	0.955	147.076	L-Glutamine	[M+H]+	C5H10N2O3	ZDXPYRJPNDTMRX-UHFFFAOYSA-N	92.6	HMDB0000641	C00064	Organic acids and derivatives	Carboxylic acids and derivatives	Amino acids, peptides, and analogues	Peptides	Amino acids	Common amino acids	#56-85-9	8.4276e+06	12239720
MP2418	6.219	147.08		[M+H]+													109927	140740
MP2419	5.111	147.08		[M+H]+													109324	132563
MP2420	7.289	147.081	1-(3-Methylphenyl)-2-(1-pyrrolidinyl)-1-propanone	[M+H]+	C14H19NO	BYYSWQHJMWVSGB-UHFFFAOYSA-N	91.6			Organic oxygen compounds	Organooxygen compounds	Carbonyl compounds					30470.8	1.7993e+06
MP2421	0.528	147.113	L-Lysine	[M+CH3OH+H]+	C6H14N2O2	KDXKERNSBIXSRK-UHFFFAOYSA-N	96.3	HMDB0000182	C00047	Organic acids and derivatives	Carboxylic acids and derivatives	Amino acids, peptides, and analogues	Peptides	Amino acids	Common amino acids	#56-87-1	7.75071e+07	83264210
MP2422	0.781	147.113		[M+H]+													5.83849e+06	7.72831e+06
MP2423	3.905	147.113		[M+H]+													33307.9	197231
MP2424	0.956	147.113		[M+H]+													944443	1.79233e+06
MP2425	8.383	147.117		[M+H]+													45721.5	24297.1
MP2426	8.671	147.125		[M+H]+													23919.8	24297.1
MP2427	0.663	147.167		[M+H]+													12694.5	222171
MP2428	6.959	147.18		[M+H]+													13782.7	15153.6
MP2429	3.825	147.262		[M+H]+													15964.2	12449.1
MP2430	8.771	147.276		[M+Na]+													24068.1	21536.3
MP2432	7.861	147.334		[M+H]+													13911.1	14321.1
MP2433	8.975	147.371		[M+H]+													25062.2	20773.3
MP2434	7.785	147.397		[M+H]+													17638.4	21290.6
MP2438	0.888	147.517		[M+CH3OH+H]+													35491	24372
MP2439	0.677	147.525		[M+CH3OH+H]+													75134.2	15295.3
MP2440	9.065	147.535		[M+H]+													23125.2	26420.4
MP2442	8.695	147.593		[M+CH3OH+H]+													26368.3	16607.7
MP2443	7.591	147.779		[M+H-H2O]+													15171.3	27115.4
MP2445	7.885	147.837		[M+H]+													15701.5	16616.3
MP2446	8.271	147.863		[M+H]+													13285.7	22144.1
MP2448	8.859	147.906		[M+H]+													25197.9	18354.9
MP2449	3.625	147.93		[M+H]+													1.42661e+07	11861690
MP2450	7.376	147.942		[M+H]+													30132.2	30486.5
MP2451	9.411	147.952		[M+Na]+													2.04304e+06	2089518
MP2452	0.236	147.97		[M+H]2+													647810	726541
MP2453	0.779	148.004		[M+H]+													4.19787e+06	3.01048e+06
MP2454	0.624	148.004		[M+Na]+													8.46083e+06	5.96637e+06
MP2455	0.945	148.06		[M+H]+													1.93272e+06	1.58911e+06
MP2456	0.636	148.06	Glutamic acid	[M+H]+	C5H9NO4	WHUUTDBJXJRKMK-VKHMYHEASA-N	80.9	HMDB0000148	C00025	Organic acids and derivatives	Carboxylic acids and derivatives	Amino acids, peptides, and analogues	Peptides; Hormones and transmitters	Amino acids; Neurotransmitters	Common amino acids; Amino acids	#56-86-0	1.57953e+07	12220498
MP2457	0.779	148.06	5-Hydroxy-4-oxo-L-norvaline	[M+H]+	C5H9NO4	FRTKOPTWTJLHNO-UHFFFAOYSA-N	76.5	HMDB0246802		Organic acids and derivatives	Carboxylic acids and derivatives	Amino acids, peptides, and analogues					5.22365e+06	4.81029e+06
MP2458	1.079	148.061		[M+H]+													746588	334974
MP2459	4.257	148.076	amino-beta-benzoylpropionic acid	[M+NH4]+	C10H11NO3		90.1										569870	810358
MP2460	1.821	148.076		[M+H-H2O]+													320360	461174
MP2461	0.263	148.097		[M+H]+													198034	335129
MP2462	9.461	148.097		[M+H]+													244826	229816
MP2463	3.344	148.097		[M+H]+													34656	335198
MP2464	8.019	148.112		[M+H]+													15575.8	12193.9
MP2466	8.386	148.136		[M+CH3OH+H]+													20429.6	22904
MP2467	7.883	148.138		[M+H]+													21473	51720.8
MP2470	9.205	148.218		[M+H]+													24436.7	23961.1
MP2473	5.884	148.253		[M+H]+													25033.5	5732.15
MP2474	6.018	148.353		[M+ACN+H]+													13190.3	11698.1
MP2475	7.248	148.409		[M+Na]+													71558.1	14238.8
MP2476	8.445	148.42		[M+Na]+													23706.9	20336.6
MP2478	7.885	148.524		[M+H]+													17092.7	23473.3
MP2479	5.893	148.529		[M+H]+													59508.8	46089.1
MP2482	8.273	148.626		[M+H]+													24513.3	25842.6
MP2483	9.269	148.629		[2M+H]+													24492.7	22938.6
MP2484	8.747	148.651		[M+Na]+													22938.9	25698.5
MP2485	9.467	148.685		[M+Na]+													18703.7	5432.63
MP2486	8.448	148.705		[M+H]+													23926	27693.7
MP2487	7.836	148.735		[M+H]+													46671.1	20792.9
MP2491	1.106	148.933		[M+Na]+													130888	86431.3
MP2492	0.612	148.935		[M+H]+													2.88478e+06	2.46302e+06
MP2493	0.737	148.935		[M+CH3OH+H]+													1.03121e+06	795761
MP2494	3.854	148.977		[M+ACN+H]+													327965	299079
MP2495	9.792	148.977		[M+H]+													1.73847e+06	4909730
MP2496	0.291	148.977		[M+NH4]+													1.6947e+06	1.99179e+06
MP2497	3.297	148.977		[M+H]+													174445	766954
MP2498	3.316	149.023		[M+CH3OH+H]+													308590	184649
MP2499	3.877	149.023		[M+H]+													755589	375651
MP2500	9.363	149.023		[M+H]+													788344	418803
MP2501	7.822	149.023		[M+H]+													6.64893e+07	68485976
MP2502	5.876	149.023	Phthalic anhydride	[M+H]+	C8H4O3	LGRFSURHDFAFJT-UHFFFAOYSA-N	92.7	HMDB0256501		Organoheterocyclic compounds	Benzofurans	Benzofuranones					7.55004e+06	7.53069e+06
MP2503	7.145	149.023		[M+H]+													372606	463372
MP2504	7.348	149.023		[M+H]+													281823	264781
MP2505	9.472	149.024		[M+H]+													202061	306275
MP2506	8.911	149.046		[M+H]+													962255	600329
MP2507	0.242	149.06	3,4-Dihydro-2H-1-benzopyran-2-one	[M+H]+	C9H8O2	VMUXSMXIQBNMGZ-UHFFFAOYSA-N	84.7	HMDB0036626	C02274	Phenylpropanoids and polyketides	3,4-dihydrocoumarins					#119-84-6	3.28194e+06	1.31021e+06
MP2508	1.823	149.06	Tropic acid	[M+H]+	C9H10O3	JACRWUWPXAESPB-UHFFFAOYSA-N	77.9	HMDB0062590	C01456	Organic acids and derivatives	Hydroxy acids and derivatives	Beta hydroxy acids and derivatives				#552-63-6	7.72478e+06	9852324
MP2509	8.365	149.107		[M+ACN+H]+													23752.5	22611.1
MP2510	7.49	149.133		[M+NH4]+													18647	75495.4
MP2516	8.95	149.251		[M+H]+													22226.8	22648.8
MP2522	9.091	149.376		[M+H]+													21429.7	23651.7
MP2523	8.98	149.401		[M+H]+													27066	19025.8
MP2525	0.232	149.452		[M+H]+													18356.4	10802.9
MP2526	8.422	149.458		[M+H]+													24055.2	23125.7
MP2527	7.885	149.464		[M+H]+													18073	22697.6
MP2529	0.235	149.522		[M+H]+													33579.7	4212.4
MP2532	9.161	149.622		[M+H]+													19880.6	19339.3
MP2534	8.847	149.693		[M+CH3OH+H]+													27527	26588.9
MP2538	8.029	149.798		[M+H]+													13233.6	16795.4
MP2540	8.151	149.897		[M+H]+													49497.3	22201.3
MP2541	3.625	149.927		[M+H]+													4.537e+06	3.57456e+06
MP2542	9.423	149.952		[M+H]+													643755	562629
MP2543	1.197	149.956		[M+H]+													268618	99302.6
MP2544	9.849	149.956		[M+H-H2O]+													3.35865e+06	1.15408e+06
MP2545	1.82	149.956		[M+H]+													282526	112742
MP2546	3.321	149.967		[M+CH3OH+H]+													185415	165927
MP2547	0.237	149.988		[M+ACN+H]+													2.79671e+06	2.9661e+06
MP2548	9.46	149.988	Trifluoromethanesulfonamide	[M+H]+	CH2F3NO2S	KAKQVSNHTBLJCH-UHFFFAOYSA-N	70.3	HMDB0259206		Organic acids and derivatives	Organic sulfonic acids and derivatives	Organosulfonic acids and derivatives					1.53368e+07	12264651
MP2549	0.612	150.014		[M+2H]2+													2.87466e+06	3705837
MP2550	0.237	150.02		[M+NH4]2+													1.06689e+06	1.14352e+06
MP2551	0.948	150.058	L-Methionine	[M+H]+	C5H11NO2S	FFEARJCKVFRZRR-SGAVLPGINA-N	90.1	HMDB0000696	C00073	Organic acids and derivatives	Carboxylic acids and derivatives	Amino acids, peptides, and analogues	Peptides	Amino acids	Common amino acids	#63-68-3	2.42593e+08	295895230
MP2552	0.749	150.058	Racemethionine	[M+H]+	C5H11NO2S	FFEARJCKVFRZRR-UHFFFAOYSA-N	87.8	HMDB0033951	C01733	Organic acids and derivatives	Carboxylic acids and derivatives	Amino acids, peptides, and analogues				#59-51-8	3.90958e+07	41730436
MP2553	1.041	150.058		[M+H]+													3.4299e+07	20712480
MP2554	3.154	150.058		[M+H]+													528578	606700
MP2555	0.943	150.106		[M+H]+													234854	255504
MP2556	0.233	150.128		[M+ACN+H]+													11770.6	7073.13
MP2557	8.542	150.173		[M+H]+													26107.3	13206.6
MP2559	8.627	150.262		[M+Na]+													21690	34258.9
MP2562	8.054	150.349		[M+H]+													26195.4	17803.1
MP2563	7.632	150.403		[M+H]+													13306.8	19092.8
MP2564	8.814	150.43		[M+H-H2O]+													23169.4	22157.9
MP2569	7.393	150.573		[M+H]+													19971.2	24529.4
MP2570	8.186	150.578		[M+H]+													24600.6	17333.6
MP2571	7.191	150.68		[M+2H]2+													15700.7	17056.4
MP2575	0.739	150.932		[M+H]+													217300	132078
MP2576	0.615	150.932		[M+H]+													921302	761273
MP2577	0.237	150.996		[M+H]+													656040	541342
MP2578	0.692	150.998		[M+H]+													281208	251708
MP2579	9.402	151.035		[M+2H]2+													3.22683e+06	3.91735e+06
MP2580	0.514	151.035	4-(1-Amino-2-carboxyethyl)benzoic acid	[M+H-H2O]+	C10H11NO4	VVWNSICDBQHHFA-UHFFFAOYSA-N	66.3			Organic acids and derivatives	Carboxylic acids and derivatives	Amino acids, peptides, and analogues					1.43832e+07	10273541
MP2581	0.622	151.048		[M+H]+													1.50396e+06	1.42707e+06
MP2582	1.112	151.061		[M+Na]+													2.45229e+06	2.19021e+06
MP2583	3.337	151.075		[M+CH3OH+H]+													289647	315504
MP2584	0.504	151.075	5-Ethenyl-2-methoxyphenol	[M+H]+	C9H10O2	FXEIWOUGVRUQNK-UHFFFAOYSA-N	65.1	HMDB0303765		Benzenoids	Phenols	Methoxyphenols					557480	820256
MP2585	0.244	151.076		[M+H-H2O]+													1.4092e+06	1.97775e+06
MP2586	1.263	151.097	Triethylene glycol	[M+H]+	C6H14O4	ZIBGPFATKBEMQZ-UHFFFAOYSA-N	72	HMDB0259193		Organic oxygen compounds	Organooxygen compounds	Ethers					3.55337e+06	5.24712e+06
MP2587	9.072	151.123		[M+NH4]+													69553.2	59094.1
MP2588	7.981	151.123		[M+NH4]+													118016	140484
MP2589	8.761	151.123		[M+H]+													110214	274395
MP2590	8.25	151.123		[M+Na]+													58030.2	111277
MP2591	9.386	151.123		[M+H]+													32735	39606.2
MP2592	8.402	151.123		[M+H]+													44915.6	94825.7
MP2593	9.184	151.123		[M+H]+													115070	91192.4
MP2594	8.463	151.123		[M+NH4]+													92605.7	104665
MP2595	9.321	151.123		[M+H]+													136450	39364.5
MP2596	0.631	151.144		[M+2H]2+													193852	194330
MP2598	8.074	151.228		[M+H]+													25026.1	15135.9
MP2599	9.33	151.288		[M+Na]+													28135.1	26176.3
MP2604	9.161	151.475		[M+CH3OH+H]+													20408.5	28251.3
MP2605	0.237	151.48		[M+H]+													34535.1	7369.06
MP2607	5.912	151.518		[M+H]+													13056.5	5489.48
MP2608	3.24	151.525		[M+H]+													27673.9	75727.7
MP2609	7.776	151.529		[M+H]+													19207.4	16892.4
MP2610	8.556	151.56		[M+H-H2O]+													23018.3	22454.1
MP2615	0.603	151.713		[M+NH4]+													78450.8	9835.4
MP2617	8.926	151.82		[M+H]+													21913.6	26927.7
MP2618	8.74	151.86		[M+H]+													27173.2	24667.7
MP2619	8.522	151.903		[M+H]+													26308.4	24488.3
MP2620	3.623	151.924		[M+H]+													422349	338458
MP2621	9.442	151.95		[M+H]+													57614.3	204183
MP2622	0.512	151.95		[M+H]+													113331	64313
MP2623	0.237	151.98		[M+CH3OH+H]+													132033	150504
MP2624	9.466	151.98		[M+H]+													311682	571433
MP2625	7.817	152.007		[M+H-H2O]2+													256584	87751.2
MP2626	4.985	152.017		[M+H]+													116451	146318
MP2627	3.831	152.017		[M+H]+													31887.8	6033.41
MP2628	0.624	152.032		[M+Na]+													902738	1.42294e+06
MP2629	9.152	152.036		[M+H]+													36184.9	175361
MP2630	7.233	152.047		[M+Na]+													41628.2	68272.1
MP2631	0.948	152.054		[M+NH4]+													1.13098e+07	14069294
MP2632	0.749	152.054		[M+NH4]+													1.68444e+06	1.83969e+06
MP2634	9.224	152.107		[M+H]+													22986.6	20339.5
MP2637	3.779	152.143		[M+H]+													36786.6	33844
MP2638	8.423	152.188		[M+H]+													26971	17015.3
MP2639	8.027	152.215		[M+H-H2O]+													29095	43393.1
MP2643	7.868	152.33		[M+CH3OH+H]+													17178	12886.8
MP2644	3.218	152.399		[M+H]+													53221.5	3086.3
MP2645	8.236	152.433		[M+H]+													15761.5	20561.3
MP2646	9.035	152.442		[M+H]+													20234.2	30598
MP2648	0.24	152.477		[M+H]+													240226	686485
MP2649	7.142	152.478		[M+H]+													24865.7	9137.59
MP2650	5.818	152.478		[M+H]+													25876	25494.5
MP2651	9.458	152.478		[M+CH3OH+H]+													1.03582e+06	639164
MP2652	8.932	152.488		[M+H]+													22460.8	22806
MP2653	1.853	152.533		[M+H]+													19676.2	45080.4
MP2654	1.801	152.533		[M+H]+													15430.6	17330.5
MP2655	7.294	152.573		[M+H]+													72830.8	17711.4
MP2658	8.08	152.676		[M+H]+													21009.8	11440
MP2660	8.85	152.74		[M+H-H2O]+													48447.9	24655.3
MP2661	8.257	152.784		[M+Na]+													20703.3	15613.1
MP2664	9.318	152.901		[M+H]+													59878.9	21128.2
MP2665	7.114	152.906		[M+H]+													17180.8	10088.2
MP2666	8.694	152.922		[M+H]+													23172.9	22323.2
MP2667	11.568	152.933		[M+H]+													18927.8	4174.44
MP2668	3.241	152.933		[M+H-H2O]+													26930.5	3267.84
MP2669	0.72	152.947		[M+H]+													19984.9	339585
MP2670	0.545	152.947		[M+H]+													463754	339585
MP2671	0.237	152.995		[M+H]+													1.82085e+06	2.00256e+06
MP2672	1.013	152.995		[M+H]+													305302	187028
MP2673	0.5	152.995	5-Acetyl-2-thiophenecarboxylic acid	[M+ACN+H]+	C7H6O3S	LIKIMWYKJUFVJP-UHFFFAOYSA-N	60.9			Organoheterocyclic compounds	Thiophenes	Thiophene carboxylic acids and derivatives					1.05226e+06	1.01703e+06
MP2674	9.388	152.995		[M+H]+													1.51648e+06	618350
MP2675	3.765	153.024		[M+NH4]2+													241547	636371
MP2676	9.4	153.033		[M+H]+													273834	269821
MP2677	3.816	153.054		[M+H]+													212013	234165
MP2678	0.251	153.055	2',4'-Dihydroxyacetophenone	[M+H]+	C8H8O3	SULYEHHGGXARJS-UHFFFAOYSA-N	89.9	HMDB0029659	C03663	Organic oxygen compounds	Organooxygen compounds	Carbonyl compounds				#89-84-9	1.84877e+07	2.3989e+06
MP2679	0.671	153.055		[M+CH3OH+H]+													1.26265e+06	795809
MP2680	1.249	153.055	Penicillic acid	[M+H]+	C8H10O4	VOUGEZYPVGAPBB-UHFFFAOYSA-N	77.7	HMDB0256217	C16804	Organic acids and derivatives	Keto acids and derivatives	Medium-chain keto acids and derivatives				#17397-87-4	899722	512658
MP2681	9.547	153.055		[M+H]+													109553	35537.1
MP2682	3.28	153.055		[M+NH4]+													259115	363941
MP2683	1.143	153.066	meta-nitrobenzylamine	[M+H]+	C7H8N2O2	CIUYJYRQKYGNQP-UHFFFAOYSA-N	93			Benzenoids	Benzene and substituted derivatives	Nitrobenzenes					2.80935e+07	33899110
MP2684	3.825	153.091		[M+H]+													174547	220730
MP2685	0.65	153.127		[M+H]+													194189	104128
MP2686	4.491	153.127		[M+H]+													107401	13474.9
MP2687	0.251	153.127		[M+NH4]+													41069.1	276280
MP2688	4.997	153.127		[M+H]+													139471	274444
MP2690	7.978	153.202		[M+H]+													14152.2	23770.8
MP2692	8.148	153.234		[M+H]+													14969.4	22719.5
MP2693	8.063	153.26		[M+ACN+H]+													26376.1	18688.6
MP2694	7.699	153.329		[M+Na]+													20117.4	18186.6
MP2696	8.681	153.391		[M+H]+													22315.9	23340.4
MP2697	7.412	153.413		[M+H]+													42371.5	13658.8
MP2702	0.242	153.531		[M+ACN+H]+													33683.4	23098.1
MP2704	6.718	153.542		[M+Na]+													12791.4	25343.1
MP2706	8.436	153.587		[M+H]+													28395.3	21974
MP2712	8.899	153.694		[M+H]+													27636.2	21269.1
MP2714	8.696	153.753		[2M+H]+													16156.7	20769
MP2715	8.341	153.755		[M+H]+													25944.8	22660.1
[truncated: 22,151 more rows]

## Sheet: NEG
ID	RT [min]	m/z	Name	Reference Ion	Formula	InChI Key	Total score	HMDB ID	KEGG ID	Super_Class	Class	Sub_Class	KEGG class1	KEGG class2	KEGG class3	CASNo	SQC	blank
MN0	0.236	100.004		[M-H]-													131530	118871
MN2	0.775	100.09		[M-H]-													100395	17192.7
MN3	8.273	100.093		[M-H]-													14729.7	12459.9
MN5	8.775	100.134		[M-H]-													28784.4	19612.4
MN6	8.209	100.134		[M-H]-													16636.4	44588.9
MN7	8.545	100.134		[M-H]-													64389	13856.3
MN8	9.207	100.134		[M-H]-													26617.6	43912.7
MN9	7.658	100.134		[M-H]-													416942	261445
MN10	7.521	100.134		[M-H]-													368696	421909
MN11	8.333	100.134		[M-H]-													65164.8	41138.8
MN12	7.809	100.134		[M-H]-													548488	458737
MN14	7.524	100.246		[M-H]-													14236.8	31573.4
MN15	7.809	100.246		[M-H]-													38768.8	27196
MN16	7.681	100.246		[M-H]-													59203.3	100251
MN17	0.73	100.263		[M-H]-													17640.2	91751.2
MN18	8.178	100.277		[M-H]-													13974.2	35396.9
MN19	9.226	100.277		[M-H]-													35246.2	91881.8
MN20	8.279	100.277		[M-H]-													14013.1	17315.6
MN21	8.63	100.277		[M-H]-													84754.8	106065
MN22	8.403	100.277		[M-H]-													27586.5	29410.5
MN23	6.943	100.304		[M-H]-													14429.8	8820.18
MN24	0.587	100.315		[M-H]-													1.11492e+06	1.18283e+06
MN26	7.353	100.477		[M-H]-													28657.7	26493.9
MN28	9.535	100.532		[M-H]-													11955.6	13971.8
MN30	0.739	100.546		[M-H]-													28391.7	16423.9
MN32	8.46	100.599		[M-H]-													19647.1	13215.3
MN33	0.711	100.613		[M-H]-													46413.9	18410.3
MN36	8.29	100.664		[M-H]-													12333.2	12697
MN37	0.887	100.762		[M-H]-													16641.2	17164.7
MN39	9.146	100.892		[M-H]-													47952.5	12844.6
MN40	8.839	100.934		[M-H]-													543288600	7.53838e+08
MN41	8.707	100.934		[M-H]-													485962900	3.49122e+08
MN42	7.132	100.934		[M-H]-													81974904	7.75366e+07
MN43	8.591	100.934		[M-H]-													336272540	2.27671e+08
MN44	7.818	100.934		[M-H]-													129027770	1.61555e+08
MN45	9.016	100.934		[M-H]-													625529000	5.27648e+08
MN46	8.404	100.934		[M-H]-													127195440	2.08115e+08
MN47	5.894	100.934		[M-H]-													52200148	3.02831e+07
MN48	5.543	100.934		[M-H]-													43870360	3.84877e+07
MN49	9.64	100.934		[M-H]-													78201200	6.88235e+07
MN50	5.823	100.934		[M-H]-													48671256	4.95932e+07
MN51	9.386	100.934		[M-H]-													428084260	4.81989e+08
MN52	7.431	100.934		[M-H]-													128024104	1.48168e+08
MN53	5.096	100.934		[M-H]-													15988429	2.21645e+07
MN54	5.351	100.934		[M-H]-													13241606	4.38786e+07
MN55	5.19	100.934		[M-H]-													12100764	1.41863e+07
MN56	0.236	100.946		[M-H]-													1.19421e+06	373314
MN57	0.236	101.025	Provitamin C	[M-H]-	C6H10O7	VBUYCZFBVCCYFD-NUNKFHFFSA-N	78.4	HMDB0011732	C03342	Organic oxygen compounds	Organooxygen compounds	Carbohydrates and carbohydrate conjugates				#91548-32-2	9291155	1.13225e+07
MN58	0.948	101.025	Methyl pyruvate	[M-H]-	C4H6O3	CWKLZLBVOJRSOM-UHFFFAOYSA-N	84.7	HMDB0254610		Organic acids and derivatives	Keto acids and derivatives	Alpha-keto acids and derivatives					9.17078e+06	6.62457e+06
MN59	3.397	101.025		[M-H]-													2.12184e+06	2.20291e+06
MN60	0.875	101.025	ERYTHRULOSE, D-	[M-H]-	C4H8O4	UQPHVQVXLPRNCX-GSVOUGTGSA-N	91.4			Organic oxygen compounds	Organooxygen compounds	Carbohydrates and carbohydrate conjugates					1.54541e+06	7.56906e+06
MN61	3.99	101.061		[M-H]-													207084	364879
MN62	3.573	101.061		[M-H]-													41502.5	91344.6
MN65	8.608	101.101		[M-H]-													17246.4	14560
MN66	7.96	101.125		[M-H]-													11258.1	23620.5
MN69	8.938	101.169		[M-H]-													11539.4	23679.7
MN72	8.418	101.223		[M-H]-													13478	12820.3
MN74	0.549	101.281		[M-H]-													32946.1	60653.5
MN76	0.756	101.291		[M-H]-													18654.3	60653.5
MN80	7.311	101.392		[M-H]-													13349.9	30114.2
MN81	0.703	101.395		[M-H]-													21979	19000.7
MN82	0.84	101.404		[M-H]-													17660.2	19000.7
MN83	7.062	101.423		[M-H]-													12861.1	12833.5
MN84	7.131	101.465		[M-H]-													36894.1	13495.7
MN85	8.803	101.484		[M-H]-													35091.7	12343.8
MN89	3.983	101.546		[M-H]-													314411	555858
MN92	3.983	101.601		[M-H]-													287721	443387
MN93	7.044	101.612		[M-H]-													21002.1	13486.3
MN94	3.983	101.657		[M-H]-													151955	199814
MN96	3.981	101.713		[M-H]-													45090.4	37261.2
MN103	3.225	101.794		[M-H]-													44091.8	98895.3
MN104	7.541	101.801		[M-H]-													13018.9	12507
MN106	0.69	101.816		[M-H]-													18236.8	93428.3
MN108	8.342	101.934		[M-H]-													10442763	2.09034e+07
MN109	8.525	101.934		[M-H]-													34361860	2.58451e+07
MN110	0.713	102.02		[M-H]-													373765	436189
MN111	1.103	102.056		[M-H]-													59610.4	58703.4
MN112	0.643	102.056		[M-H]-													194065	3865.16
MN114	7.704	102.1		[M-H]-													37010.2	14244.6
MN118	9.038	102.201		[M-H]-													11851.1	11791.9
MN120	7.422	102.257		[M-H]-													14147.6	32848.4
MN122	8.362	102.296		[M-H]-													13985	14382.8
MN124	7.314	102.372		[M-H]-													12939.4	27614.1
MN128	0.793	102.549		[M-H]-													16556.8	16720.1
MN129	7.295	102.572		[M-H]-													21636.2	15796.9
MN130	0.667	102.61		[M-H]-													18054.6	13655.6
MN131	7.282	102.611		[M-H]-													18184.8	17869
MN133	0.835	102.65		[M-H]-													26059.2	20739.2
MN136	9.1	102.73		[M-H]-													12370.4	11968.9
MN137	7.041	102.932		[M-H]-													4.53656e+06	2.95089e+06
MN138	0.503	102.949		[M-H]-													2.3967e+06	2.31859e+06
MN139	1.921	102.949		[M-H]-													2.00702e+06	509377
MN140	0.235	102.949		[M-H]-													1.5648e+06	1.72787e+06
MN141	8.908	102.957		[M-H]-													287765	472116
MN142	0.73	102.957		[M-H]-													6798287	7.65338e+06
MN143	0.615	102.957		[M-H]-													37399308	3.69566e+07
MN144	0.899	102.957		[M-2H]2-													5.90199e+06	6.26124e+06
MN145	3.885	103.04		[M-H]-													892786	2.91891e+06
MN146	1.143	103.04	3-Hydroxybutyric acid	[M-H]-	C4H8O3	WHBMMWSBFZVSSR-GSVOUGTGSA-N	93.3	HMDB0000011	C01089	Organic acids and derivatives	Hydroxy acids and derivatives	Beta hydroxy acids and derivatives	Organic acids	Carboxylic acids	Hydroxycarboxylic acids	#625-72-9	29085168	1.50403e+08
MN147	1.314	103.04	alpha-Hydroxyisobutyric acid	[M-H]-	C4H8O3	BWLBGMIXKSTLSX-UHFFFAOYSA-N	89.6	HMDB0000729		Organic acids and derivatives	Hydroxy acids and derivatives	Alpha hydroxy acids and derivatives				#594-61-6	25789562	4.97312e+07
MN148	1.409	103.04	DL-beta-Hydroxybutyric acid	[M-H]-	C4H8O3	WHBMMWSBFZVSSR-UHFFFAOYSA-N	93.1			Organic acids and derivatives	Hydroxy acids and derivatives	Beta hydroxy acids and derivatives					35488410	9.3596e+07
MN149	1.673	103.04	4-Hydroxybutyric acid	[M-H]-	C4H8O3	SJZRECIVHVDYJC-UHFFFAOYSA-N	92.5	HMDB0000710	C00989	Lipids and lipid-like molecules	Fatty Acyls	Fatty acids and conjugates	Organic acids	Carboxylic acids	Hydroxycarboxylic acids	#591-81-1	14503201	1.01381e+07
MN156	0.583	103.205		[M-2H]2-													3.72723e+06	3.97716e+06
MN159	0.563	103.26		[M-H]-													187208	4166.43
MN160	7.295	103.308		[M-H]-													23845.4	16796.4
MN161	0.585	103.316		[M-H]-													68577.1	88106.5
MN162	8.338	103.329		[M-H]-													13379.6	29214.4
MN170	8.696	103.624		[M-H]-													18268.1	12655.5
MN174	7.274	103.683		[M-H]-													26582.1	16493.3
MN176	9.383	103.743		[M-H]-													12437.7	10590.9
MN182	7.069	103.894		[M-H]-													32434.4	32582.6
MN183	0.236	103.92		[M-H]-													93513.1	116476
MN184	8.313	103.938		[M-H]-													14580.3	40705
MN185	7.51	103.938		[M-2H]2-													16382.8	17645.9
MN187	0.821	104.035		[M-H]-													35540.7	208108
MN188	0.622	104.035		[M-H]-													1.08959e+06	1.64867e+06
MN189	0.764	104.036		[M-H]-													119719	30097.9
MN190	0.592	104.092		[M-H]-													1.11808e+06	427346
MN191	8.202	104.125		[M-H]-													37337.6	17769.6
MN192	7.634	104.125		[M-H]-													982324	752765
MN193	7.468	104.125		[M-H]-													940016	987550
MN196	8.651	104.236		[M-H]-													24292.1	15896.4
MN197	7.462	104.236		[M-H]-													331261	328377
MN201	8.006	104.343		[M-H]-													14136.9	14549.4
MN203	0.648	104.466		[M-H]-													21134.3	51534.7
MN204	3.883	104.468		[M-H]-													18710.6	49651.1
MN206	0.808	104.484		[M-H]-													16432.4	69488.1
MN207	9.219	104.542		[M-H]-													13668.1	14648.2
MN208	3.881	104.595		[M-H]-													39774.7	36561.1
MN209	8.667	104.61		[M-H]-													12453.6	16015.5
MN211	3.885	104.665		[M-H]-													23073.1	13190.8
MN212	8.637	104.694		[M-H]-													12629.3	16042.3
MN213	3.885	104.712		[M-H]-													30601.5	21357.4
MN214	3.89	104.822		[M-H]-													12444.8	7802.02
MN215	9.416	104.851		[M-H]-													12286.6	10788.6
MN219	9.419	104.929		[M-H]-													6010043	6.63322e+06
MN220	0.615	104.954		[M-H]-													12832455	1.22552e+07
MN221	0.901	104.954		[M-H]-													2.00496e+06	2.34378e+06
MN222	0.695	105.019	GLYCERIC ACID	[M-H]-	C3H6O4	RBNPOMFGQQGHHO-UHFFFAOYSA-N	89.2	HMDB0000139	C00258	Organic oxygen compounds	Organooxygen compounds	Carbohydrates and carbohydrate conjugates				#473-81-4	6.31749e+06	7.80724e+06
MN223	3.799	105.02		[M-H]-													267619	299658
MN224	0.325	105.02		[M-H]-													321668	310316
MN225	3.802	105.055		[M-H]-													240440	165983
MN227	9.132	105.114		[M-H]-													11605.7	17486.9
MN228	8.577	105.153		[M-H]-													16532.7	12822.7
MN229	3.802	105.167		[M-H]-													87008.4	66956.4
MN230	7.71	105.177		[M-H]-													11794	13750.8
MN233	9.492	105.321		[M-H]-													11423.2	13810.7
MN234	7.241	105.327		[M-H]-													34537.3	22263.8
MN235	8.261	105.333		[M-H]-													14809.7	53640.3
MN238	8.064	105.444		[M-H]-													16573	28903.9
MN239	9.063	105.499		[M-H]-													11488	13050.1
MN240	7.662	105.515		[M-H]-													18643.8	14832.8
MN241	7.081	105.525		[M-H]-													16525.5	13008.3
MN248	8.101	105.641		[M-2H]2-													33208.7	12304.3
MN249	0.882	105.71		[M-H]-													15704.5	17700.8
MN251	8.962	105.762		[M-H]-													14692	28201.6
MN252	7.707	105.902		[M-H]-													141485	130175
MN253	7.553	105.902		[M-H]-													108794	159292
MN254	7.348	105.933		[M-2H]2-													31194.8	18234.5
MN256	9.908	105.936		[M-H]-													36897.9	76026.1
MN257	1.056	105.961		[M-H]-													740782	671014
MN258	0.8	105.961		[M-H]-													71731.2	470357
MN260	7.484	106.136		[M-H]-													23159.4	13033
MN262	8.074	106.209		[M-H]-													11568.6	12969.9
MN266	3.635	106.299		[M-H]-													12845.3	23788.6
MN267	7.389	106.375		[M-H]-													18972.8	18842.7
MN268	0.592	106.461		[M-H]-													41434.4	61076.2
MN274	8.282	106.67		[M-H]-													13129	14515.9
MN275	7.916	106.715		[M-H]-													15107.7	13802
MN276	7.883	106.754		[M-H]-													33116.9	14772.5
MN278	0.596	106.792		[M-H]-													77766.6	3959.27
MN280	9.417	106.927		[M-H]-													729791	817709
MN281	6.934	106.927		[M-H]-													33830	31571.5
MN282	0.587	106.982		[M-H]-													1.51301e+06	1.95437e+06
MN283	0.587	107.038		[M-H]-													148573	96206.1
MN284	4.168	107.049		[M-H]-													472858	459855
MN285	4.507	107.051		[M-H]-													1.96684e+06	1.55322e+06
MN286	6.56	107.051		[M-H]-													82829.3	35442.4
MN287	7.258	107.051		[M-H]-													102884	62307.9
MN288	7.858	107.051		[M-H]-													357036	388652
MN293	8.349	107.182		[M-2H]2-													28692.3	15114.8
MN296	7.572	107.247		[M-H]-													199556	232461
MN297	9.271	107.247		[M-H]-													19250.6	23823.3
MN298	8.065	107.247		[M-H]-													32192	471287
MN299	7.722	107.247		[M-H]-													760726	740099
MN300	8.8	107.247		[M-H]-													22293.5	11249.1
MN301	8.479	107.247		[M-H]-													15782.8	11866.9
MN302	8.381	107.247		[M-H]-													14172.6	17170.6
MN306	7.715	107.358		[M-H]-													64360.1	106343
MN307	7.841	107.358		[M-H]-													21836.1	13144.3
MN308	7.143	107.468		[M-H]-													13605.2	27818.5
MN312	8.011	107.528		[M-H]-													12790.1	12492.2
MN314	7.59	107.664		[M-H]-													15660.2	10161.7
MN319	0.58	107.869		[M-H]-													600320	508163
MN325	0.98	107.986		[M-H]-													11890.3	6592.98
MN327	4.972	108.022		[M-H]-													26038.8	39087
MN328	3.99	108.025		[M-H]-													22740.1	3918.44
MN330	7.604	108.127		[M-H]-													12672.3	27279.9
MN331	7.681	108.127		[M-H]-													64431.3	40296.1
MN332	7.509	108.127		[M-H]-													59105.5	27279.9
MN334	8.068	108.14		[M-H]-													12206.7	17008.2
MN335	3.995	108.222		[M-H]-													31323.1	5419.8
MN336	8.675	108.239		[M-H]-													11393.6	30325.9
MN337	0.777	108.257		[M-H]-													22558.9	89532.9
MN338	0.826	108.327		[M-H]-													17393.9	16159.7
MN340	7.72	108.375		[M-H]-													14621	14737.1
MN341	3.605	108.389		[M-H]-													25749.5	10368
MN342	3.275	108.52		[M-H]-													13621.1	5462.5
MN349	0.798	108.809		[M-H]-													20386	58610.6
MN350	0.636	108.902		[M-2H]2-													3.07694e+06	2.64258e+06
MN351	3.3	108.902		[M-H]-													28815.8	22209.8
MN352	9.428	108.926		[M-H]-													80053.2	138180
MN353	9.576	108.936		[M-H]-													46344.3	13028.7
MN354	0.237	109.03		[M-H]-													125225	205422
MN355	0.704	109.03		[M-H]-													123604	35720.9
MN356	9.101	109.066		[M-H]-													276408	47010.9
MN357	3.241	109.066		[M-H]-													24771.9	775239
MN358	3.578	109.066	2-Ethyl-5-methylfuran	[M-H]-	C7H10O	NBXLPPVOZWYADY-UHFFFAOYSA-N	84.2	HMDB0029728		Organoheterocyclic compounds	Heteroaromatic compounds					#1703-52-2	259784	2.50772e+06
MN359	3.294	109.066		[M-H]-													20310.4	775239
MN361	7.571	109.142		[M-H]-													20464.7	10262.5
MN365	7.688	109.216		[M-H]-													14034	14793.8
MN367	8.245	109.327		[M-H]-													24727.4	26823
MN368	7.45	109.397		[M-H]-													24603.4	14454.1
MN369	4.009	109.406		[M-H]-													42603.1	5908.3
MN370	7.969	109.41		[M-H]-													17889.8	13856.5
MN373	3.652	109.542		[M-H]-													16901.8	20149.5
MN374	7.281	109.589		[M-H]-													12370.9	14859
MN381	8.691	109.961		[M-H]-													233168	204190
MN382	7.681	109.961		[M-H]-													27206.1	11342.2
MN384	0.903	109.978		[M-H]-													16799.4	15895.2
MN385	3.486	110.025		[M-H]-													81312.6	31104.3
MN386	8.724	110.073		[M-H]-													85094	43533.3
MN387	8.655	110.073		[M-2H]2-													74947.8	69198.7
MN388	1.507	110.098		[M-H]-													24449.5	107129
MN390	3.52	110.163		[M-H]-													37145.9	47611.2
MN391	7.178	110.232		[M-H]-													26072.1	14118.3
MN393	3.519	110.275		[M-H]-													16561.7	9828.33
MN395	8.108	110.304		[M-H]-													12633.7	13590.5
MN399	7.531	110.399		[M-H]-													12610.2	12284.3
MN400	8.579	110.4		[M-H]-													12941.2	56628.7
MN407	8.873	110.717		[M-H]-													11980.9	13015.6
MN408	0.583	110.759		[M-H]-													1.65794e+06	1.74579e+06
MN409	7.866	110.76		[M-H]-													13275.4	14889.2
MN413	3.299	110.899		[M-H]-													20784.9	4279.7
MN414	0.641	110.899		[M-H]-													2821957	1.70884e+06
MN415	7.506	110.934		[M-H]-													15052.7	16292.6
MN416	4.685	110.942		[M-H]-													363606	329330
MN417	4.004	110.942		[M-H]-													1.11689e+06	370170
MN418	9.435	110.943		[M-H]-													24760.9	8684.01
MN419	0.538	110.97		[M-H]-													67653.5	77026.8
MN420	9.629	110.976		[M-H]-													344850	190636
MN421	0.952	111.009		[M-H]-													2.3407e+06	1.59189e+06
MN422	0.24	111.02		[M-H]-													415584	443537
MN423	0.722	111.02		[M-H]-													495618	229303
MN424	0.531	111.02		[M-H]-													400436	353662
MN425	4.24	111.082		[M-H]-													77611.4	113819
MN426	4.299	111.082		[M-H]-													353141	598563
MN427	4.396	111.082		[M-H]-													22988	5810.65
MN429	8.742	111.188		[M-H]-													11374	16601.8
MN430	7.684	111.237		[M-H]-													335512	175027
MN434	9.612	111.422		[M-H]-													12620.4	14498.9
MN435	7.911	111.455		[M-H]-													15498.4	13178.5
MN437	7.891	111.514		[M-H]-													14434.6	24514.7
MN438	0.742	111.561		[M-H]-													15307.3	69341.3
MN441	0.774	111.69		[M-H]-													78445.1	15521.2
MN447	7.563	111.874		[M-H]-													14793.7	13017.2
MN448	0.91	111.875		[M-H]-													17030.8	19134.5
MN450	1.065	111.948		[M-H]-													27902.1	52212.9
MN451	3.28	111.997		[M-H]-													29350.7	32017.5
MN452	0.237	112.004		[M-H]-													151818	100808
MN453	0.717	112.041		[M-H]-													164639	85564.4
MN454	0.938	112.041		[M-H]-													540649	344262
MN455	0.835	112.041		[M-H]-													434444	73194.4
MN458	4.004	112.15		[M-H]-													44648.6	5419.23
MN460	7.702	112.214		[M-H]-													12669.1	11657.1
MN463	8.026	112.297		[M-H]-													27534.1	16149.5
MN465	8.063	112.379		[M-H]-													14536.7	11936.2
MN473	8.38	112.773		[M-H]-													12262	12571.7
MN477	6.804	112.865		[M-H]-													18045.4	14793.8
MN478	0.751	112.896		[M-H]-													156454	239571
MN479	4.68	112.939		[M-H]-													194629	180938
MN480	4.004	112.939		[M-H]-													522633	164283
MN481	0.597	112.986	N-Methylhydantoin	[M-H]-	C4H6N2O2	RHYBFKMFHLPQPH-UHFFFAOYSA-N	86	HMDB0003646	C02565	Organoheterocyclic compounds	Azolines	Imidazolines				#616-04-6	588491800	6.16139e+08
MN482	8.926	112.986	Trifluoroacetic acid	[M-H]-	C2HF3O2	DTQVDTLACAAQTR-UHFFFAOYSA-N	86.3	HMDB0014118		Organic acids and derivatives	Carboxylic acids and derivatives	Alpha-halocarboxylic acids and derivatives				#76-05-1	15976399	1.76585e+07
MN483	9.683	112.986	oxaloacetic acid 4-methyl ester	[M-H]-	C5H6O5	MAIRDOOJJIGWBJ-UHFFFAOYSA-N	75			Organic acids and derivatives	Keto acids and derivatives	Short-chain keto acids and derivatives					91147780	9.76429e+07
MN484	1.175	112.986	Squaric acid	[M-H]-	C4H2O4	PWEBUXCTKOWPCW-UHFFFAOYSA-N	91	HMDB0258453		Organic acids and derivatives	Vinylogous acids						60924024	1.26496e+08
MN485	0.237	113.025		[M-H]-													3.50167e+06	3.65806e+06
MN486	1.093	113.025		[M-H]-													2.71234e+06	1.01924e+06
MN487	0.952	113.025		[M-H]-													4284029	1.85337e+06
MN488	1.041	113.025	6-(1,2-Dihydroxy-2-phenylethyl)-5-hydroxy-5,6-dihydro-2H-pyran-2-one	[M-H]-	C13H14O5	AWCDBKHWVKLXEE-UHFFFAOYSA-N	88.8			Organoheterocyclic compounds	Pyrans	Pyranones and derivatives					3426244	1.57356e+06
MN489	4.009	113.025		[M-H]-													1.89127e+06	1.36196e+06
MN490	0.625	113.025		[M-H]-													1.9263e+06	1.14659e+06
MN491	1.276	113.025	cis-Acetylacrylate	[M-H]-	C5H6O3	XGTKSWVCNVUVHG-IHWYPQMZSA-N	91.6	HMDB0060461	C07091	Organic acids and derivatives	Keto acids and derivatives	Short-chain keto acids and derivatives					7.58761e+06	1.66687e+06
MN492	1.72	113.025		[M-H]-													7.35607e+06	3.56866e+06
MN493	3.914	113.061		[M-H]-													237873	701451
MN494	5.31	113.097		[M-H]-													49770.1	90076.2
MN495	5.108	113.097		[M-H]-													84213	166784
MN496	8.512	113.103		[M-H]-													22928.2	10095.2
MN498	8.616	113.147		[M-H]-													12225.6	36144.2
MN499	8.146	113.194		[M-H]-													14495.7	18574
MN500	0.601	113.232		[M-H]-													109538	258523
MN506	3.809	113.415		[M-H]-													14246.6	10282.8
MN512	8.598	113.731		[M-H]-													13253.9	54074.9
MN513	0.702	113.787		[M-H]-													56722.5	26726.2
MN514	9.026	113.926		[M-H]-													5584455	4.84627e+06
MN515	8.837	113.926		[M-H]-													6322579	9.4175e+06
MN516	8.71	113.926		[M-H]-													3.2362e+06	2.66188e+06
MN517	9.384	113.926		[M-H]-													3.30636e+06	8.44009e+06
MN518	1.117	113.989		[M-H]-													722011	755486
MN519	1.695	114.056		[M-H]-													74666.6	4891.83
MN520	1.384	114.056		[M-H]-													54542.8	5263.34
MN521	7.284	114.057		[M-H]-													33635.1	14003.9
MN524	8.367	114.122		[M-H]-													14571.7	15291.6
MN525	8.493	114.208		[M-H]-													11811.9	12797.8
MN529	7.461	114.374		[M-H]-													19968.4	13174.8
MN533	0.861	114.523		[M-H]-													18868.9	24401.8
MN534	8.515	114.574		[M-H]-													13821.2	33928.7
MN536	8.595	114.611		[M-H]-													14583.6	38750
MN537	7.25	114.647		[M-H]-													20771.7	14495.6
MN542	3.51	114.927		[M-H]-													91295.8	34562.2
MN543	8.839	114.934		[M-H]-													7.6257e+06	1.35374e+07
MN544	7.12	114.934		[M-H]-													5419690	7.02396e+06
MN545	5.583	114.934		[M-H]-													4.44829e+06	3.20925e+06
MN546	5.455	114.934		[M-H]-													2.80637e+06	7.93916e+06
MN547	7.034	114.934		[M-H]-													5.73204e+06	5.25077e+06
MN548	7.433	114.934		[M-H]-													8430189	3.72911e+06
MN549	7.301	114.934		[M-H]-													5.05877e+06	6.03825e+06
MN550	9.633	114.934		[M-H]-													57755388	5.7375e+07
MN551	5.097	114.934		[M-H]-													961208	1.02257e+06
MN552	9.478	114.934		[M-H]-													10850123	1.25976e+07
MN553	1.103	115.004	5-(Methylthio)-1H-tetrazole	[M-H]-	C2H4N4S	ZBXNFTFKKOSPLD-UHFFFAOYSA-N	88.6	HMDB0246733		Organosulfur compounds	Thioethers	Aryl thioethers					2859858	2.20368e+06
MN554	0.713	115.004		[M-H]-													946762	1.65983e+06
MN555	9.544	115.004		[M-H]-													128765	326996
MN556	5.451	115.015		[M-H]-													222910	168063
MN557	2.085	115.04	alpha-ketoadipic acid	[M-H]-	C6H8O5	FGSBNBBHOZHUBO-UHFFFAOYSA-N	91.7	HMDB0000225	C00322	Organic acids and derivatives	Keto acids and derivatives	Medium-chain keto acids and derivatives	Organic acids	Carboxylic acids	2-Oxocarboxylic acids	#3184-35-8	49059676	6.73121e+07
MN558	4.065	115.04		[M-H]-													1587555	249212
MN559	0.236	115.04		[M-H]-													798273	1.84125e+06
MN560	5.474	115.04		[M-H]-													387995	504577
MN561	4.523	115.077		[M-H]-													159802	37156.6
MN562	4.598	115.077		[M-H]-													31355.8	13569.2
MN563	3.468	115.077		[M-H]-													31276.1	8363.35
MN567	8.596	115.192		[M-H]-													26840.5	14485.3
MN568	0.807	115.276		[M-H]-													18821.1	18629.8
MN569	8.635	115.298		[M-H]-													16399.5	42907.4
MN570	8.86	115.359		[M-H]-													12735	11767.7
MN572	7.828	115.399		[M-H]-													13112.1	14180.5
MN573	8.353	115.412		[M-H]-													13456.6	10230.1
MN576	8.662	115.45		[M-H]-													13284.7	11884.8
MN578	7.697	115.464		[M-H]-													15360.9	13233.3
MN585	4.004	115.584		[M-H]-													33378	14114.7
MN588	0.671	115.68		[M-H]-													24679.7	57374.7
MN594	0.692	115.835		[M-H]-													21051.2	57667.3
MN595	8.839	115.921		[M-H]-													139810850	2.10118e+08
MN596	9.02	115.921		[M-H]-													153689250	1.80815e+08
MN597	8.707	115.921		[M-H]-													120596480	7.09029e+07
MN598	6.276	115.921		[M-H]-													27471912	3.58729e+07
MN599	6.149	115.921		[M-H]-													35435770	5.30218e+07
MN600	9.384	115.921		[M-H]-													95387064	1.89878e+08
MN601	7.621	115.921		[M-H]-													30566550	3.79989e+07
MN602	8.521	115.921		[M-H]-													50386316	8.05179e+07
MN603	5.538	115.921		[M-H]-													6339318	2.88086e+06
MN604	9.643	115.921		[M-H]-													16712204	2.98625e+07
MN605	5.83	115.921		[M-H]-													11860277	7.10425e+06
MN606	0.8	115.933		[M-H]-													77337.3	95286.9
MN607	0.634	116.035		[M-H]-													296057	543399
MN608	0.739	116.035		[M-H]-													969899	1.65989e+06
MN609	3.227	116.035		[M-H]-													392061	324645
MN610	0.988	116.036	L-2-Amino-3-oxobutanoic acid	[M-H]-	C4H7NO3	SAUCHDKDCUROAO-UHFFFAOYSA-N	90.3	HMDB0006454	C03508	Organic acids and derivatives	Carboxylic acids and derivatives	Amino acids, peptides, and analogues	Lipids	FA Fatty acyls	FA01 Fatty Acids and Conjugates		3465119	2.89423e+06
MN611	2.811	116.072		[M-H]-													144185	137232
MN612	0.711	116.072		[M-H]-													39173.5	175940
MN613	0.948	116.072		[M-H]-													112375	347302
MN617	7.126	116.394		[M-H]-													13011.2	16003.5
MN618	8.274	116.411		[M-H]-													14363.1	14703.8
MN619	7.859	116.473		[M-H]-													33872.8	12801
MN624	8.206	116.538		[M-H]-													11270	18859
MN625	7.054	116.558		[M-H]-													12059.3	15498.2
MN626	8.228	116.576		[M-H]-													18940.7	12965.7
MN628	7.961	116.679		[M-H]-													14735.9	45225.9
MN633	9.194	116.895		[M-H]-													53539.2	25268.6
MN634	9.623	116.895		[M-H]-													70849.2	105539
MN635	3.293	116.907		[M-H]-													510635100	3.74643e+08
MN636	8.839	116.929		[M-H]-													227751940	3.44835e+08
MN637	7.881	116.929		[M-H]-													101599770	5.99382e+07
MN638	8.707	116.929		[M-H]-													127670720	1.41764e+08
MN639	7.149	116.929		[M-H]-													153920530	1.5936e+08
MN640	5.894	116.929		[M-H]-													150911340	1.76437e+08
MN641	5.588	116.929		[M-H]-													367696580	3.61174e+08
MN642	7.814	116.929		[M-H]-													162045800	1.82657e+08
MN643	9.018	116.929		[M-H]-													211367040	1.93088e+08
MN644	9.636	116.929		[M-H]-													1295049200	1.3379e+09
MN645	7.258	116.929		[M-H]-													248970050	1.61342e+08
MN646	8.352	116.929		[M-H]-													58170708	1.17811e+08
MN647	7.02	116.929		[M-H]-													188689650	1.20579e+08
MN648	7.431	116.929		[M-H]-													180762580	8.41604e+07
MN649	0.236	116.929		[M-H]-													1.8661e+06	1.64179e+06
MN650	4.126	116.975	2-Chloro-1,1,1-trifluoroethane	[M-H]-	C2H2ClF3	CYXIKYKBLDZZNW-UHFFFAOYSA-N	84	HMDB0245048	C19367	Organohalogen compounds	Organofluorides					#75-88-7	3673424	1.05737e+06
MN651	3.222	117.02	Erythronolactone	[M-H]-	C4H6O4	SGMJBNSHAZVGMC-PWNYCUMCSA-N	87.1			Organoheterocyclic compounds	Lactones	Gamma butyrolactones					2.37734e+06	2.21471e+06
MN652	4.11	117.02		[M-H]-													1.2444e+06	1.17588e+06
MN653	0.305	117.02		[M-H]-													2.25566e+06	2.08745e+06
MN654	0.676	117.02		[M-H]-													735821	935546
MN655	1.105	117.02	Methylmalonic acid	[M-H]-	C4H6O4	ZIYVHBGGAOATLY-UHFFFAOYSA-N	86.4	HMDB0000202	C02170	Organic acids and derivatives	Carboxylic acids and derivatives	Dicarboxylic acids and derivatives	Lipids	FA Fatty acyls	FA01 Fatty Acids and Conjugates	#516-05-2	17984596	2.01609e+07
MN656	3.092	117.056	2-Hydroxy-3-methylbutyric acid	[M-H]-	C5H10O3	NGEWQZIDQIYUNV-BYPYZUCNSA-N	93	HMDB0000407		Lipids and lipid-like molecules	Fatty Acyls	Fatty acids and conjugates				#4026-18-0	6236296	9.84535e+06
MN657	1.828	117.056	(2S,3R)-3-Hydroxy-2-methylbutanoic acid	[M-H]-	C5H10O3	VEXDRERIMPLZLU-IUYQGCFVSA-N	79.3	HMDB0000351		Lipids and lipid-like molecules	Fatty Acyls	Fatty acids and conjugates				#71526-30-2	2822749	5.23582e+06
MN658	2.66	117.056	a-Methyl-b-hydroxybutyric acid	[M-H]-	C5H10O3	VEXDRERIMPLZLU-UHFFFAOYSA-N	90.6	HMDB0000354		Lipids and lipid-like molecules	Fatty Acyls	Fatty acids and conjugates				#473-86-9	2.79391e+06	4.90748e+06
MN659	2.236	117.056		[M-H]-													1.66733e+06	2.91128e+06
MN660	0.245	117.056		[M-H]-													580246	506908
MN661	2.514	117.056	2-(HYDROXYMETHYL)BUTANOIC ACID	[M-H]-	C5H10O3	ZMZQVAUJTDKQGE-UHFFFAOYSA-N	69.6			Lipids and lipid-like molecules	Fatty Acyls	Fatty acids and conjugates					1.94675e+06	3.89704e+06
MN662	8.381	117.119		[M-H]-													14846.4	10568.5
MN663	3.297	117.207		[M-H]-													16159.1	15848.3
MN670	7.17	117.382		[M-H]-													15435	19149.6
MN672	0.728	117.492		[M-H]-													16307	89074.8
MN673	3.966	117.502		[M-H]-													11564	22794.1
MN678	9.337	117.67		[M-H]-													16570.5	13123.6
MN682	6.968	117.811		[M-2H]2-													19237.7	8680.57
MN684	7.805	117.842		[M-H]-													30074.3	16670.9
MN685	8.116	117.929		[M-H]-													6681358	7.01203e+06
MN686	5.332	117.929		[M-H]-													12128685	2.65259e+06
MN687	9.393	117.929		[M-H]-													20908670	2.61166e+07
MN689	0.627	118.051		[M-H]-													2905681	3.56583e+06
MN692	4.023	118.298		[M-H]-													18282.7	4182.12
MN693	0.765	118.303		[M-H]-													69779.7	18212.9
MN698	7.74	118.44		[M-H]-													12637.2	12442.7
MN700	7.443	118.509		[M-H]-													14863.1	44722.5
MN701	0.856	118.54		[M-H]-													13287.8	16702.1
MN706	9.023	118.9		[M-H]-													26556.8	74546.9
MN707	8.522	118.9		[M-H]-													41752.7	145194
MN708	7.884	118.9		[M-H]-													22765.2	30900.9
MN709	4.131	118.902		[M-H]-													537947	397595
MN710	3.293	118.904		[M-H]-													506028350	3.76373e+08
MN711	4.002	118.905		[M-H]-													319754	131128
MN712	9.384	118.927		[M-H]-													4.99948e+06	8.06199e+06
MN713	7.262	118.927		[M-H]-													3.77629e+06	6.08281e+06
MN714	0.621	118.931		[M-H]-													143405	112396
MN715	4.117	118.972		[M-H]-													1.02215e+06	115909
MN716	0.919	118.999		[M-H]-													170945	104775
MN717	4.14	119.035		[M-H]-													656216	918286
MN718	0.297	119.035		[M-H]-													361913	595640
MN719	0.716	119.035	(S)-3,4-Dihydroxybutyric acid	[M-H]-	C4H8O4	DZAIOXUZHHTJKN-VKHMYHEASA-N	85.9	HMDB0000337		Organic acids and derivatives	Hydroxy acids and derivatives	Beta hydroxy acids and derivatives				#51267-44-8	13668839	8.32501e+06
MN720	0.95	119.035		[M-H]-													3.82198e+06	4.44553e+06
MN721	3.397	119.035	L-Erythrulose	[M-H]-	C4H8O4	UQPHVQVXLPRNCX-VKHMYHEASA-N	81.1	HMDB0006293	C02045	Organic oxygen compounds	Organooxygen compounds	Carbohydrates and carbohydrate conjugates	Carbohydrates	Monosaccharides	Ketoses	#533-50-6	2149579	1.23779e+06
MN722	0.625	119.035		[M-H]-													1.74713e+06	1.66304e+06
MN723	3.224	119.035	A,b-Dihydroxyisobutyric acid	[M-H]-	C4H8O4	DGADNPLBVRLJGD-UHFFFAOYSA-N	84.6	HMDB0002601		Organic acids and derivatives	Hydroxy acids and derivatives	Beta hydroxy acids and derivatives				#21620-60-0	865880	1.10247e+06
MN724	4.046	119.054		[M-H]-													158976	88899.1
MN725	7.367	119.077		[M-H]-													29232.8	23812.8
MN726	0.833	119.138		[M-H]-													16066.2	17516.9
MN728	9.325	119.222		[M-H]-													13577	12939.9
MN729	8.894	119.265		[M-H]-													14684.4	49317.8
MN730	8.19	119.295		[M-H]-													15386.6	11870.2
MN732	7.357	119.372		[M-H]-													12366.7	19014
MN735	3.547	119.65		[M-H]-													13642.5	16745.2
MN741	7.038	119.908		[M-H]-													223886	198010
MN742	9.725	119.908		[M-H]-													2.99217e+06	6.39622e+06
MN743	0.69	119.947		[M-H]-													1.38188e+06	336144
MN744	0.791	119.947		[M-H]-													6.19121e+06	1.4656e+06
MN746	0.763	120.038		[M-H]-													103212	171086
MN752	7.08	120.271		[M-H]-													20343.9	17834
MN753	9.199	120.305		[M-H]-													13227.1	12654.4
MN754	7.984	120.336		[M-H]-													13593.3	13302.5
MN756	7.905	120.368		[M-H]-													13906.4	13344.1
MN757	0.868	120.373		[M-H]-													12385.8	17052.6
MN758	8.629	120.435		[M-H]-													14585	28639.8
MN762	8.282	120.611		[M-H]-													15775.4	14615.6
MN763	0.751	120.646		[M-H]-													40675.4	16769.6
MN768	8.941	120.76		[M-H]-													11273.9	12875.5
MN770	8.698	120.897		[M-H]-													24603.5	12723.5
MN771	3.293	120.901		[M-H]-													164067300	1.21588e+08
MN772	5.396	120.902		[M-H]-													63750.9	28875.4
MN773	4.136	120.902		[M-H]-													122342	10725.4
MN778	8.841	121.03		[M-H]-													558376	1.15501e+06
MN779	4.761	121.03	Benzoic acid	[M-H]-	C7H6O2	WPYMKLBDIGXBTP-UHFFFAOYSA-N	86.6	HMDB0001870	C00180	Benzenoids	Benzene and substituted derivatives	Benzoic acids and derivatives				#65-85-0	1.55134e+06	2.26046e+06
MN780	0.236	121.03		[M-H]-													654406	734120
MN781	5.117	121.067		[M-H]-													248801	112544
MN784	0.854	121.246		[M-H]-													17762.6	18315.4
MN785	9.22	121.248		[M-H]-													12418.8	11982.6
MN787	0.596	121.308		[M-H]-													82723.6	3417.23
MN791	7.441	121.397		[M-H]-													11818.4	15353
MN793	0.744	121.508		[M-H]-													18096.8	42071.9
MN796	8.277	121.717		[M-H]-													14036.2	13615.8
MN797	7.121	121.768		[M-H]-													21401.5	14644.5
MN802	7.17	121.905		[M-H]-													39849.5	31909.5
MN803	9.713	121.905		[M-H]-													640203	753918
MN804	7.048	121.912		[M-H]-													31690.4	39710.7
MN805	0.793	121.944		[M-H]-													1.81281e+06	358949
MN806	0.689	121.944		[M-H]-													466029	358949
MN807	3.768	122.025		[M-H]-													162422	355951
MN808	0.527	122.025		[M-H]-													281348	388630
MN822	0.788	122.424		[M-H]-													21770.3	18022.2
MN831	8.337	122.837		[M-H]-													195692	466483
MN832	0.604	122.894		[M-H]-													70018	204236
MN833	9.787	122.894		[M-H]-													838475	547785
MN834	3.293	122.899		[M-H]-													18957630	1.29453e+07
MN835	0.956	122.952		[M-H]-													24605.7	9591.03
MN837	6.123	123.009		[M-H]-													167248	598382
MN838	3.805	123.009		[M-H]-													224841	307263
MN839	6.26	123.009		[M-H]-													410393	640914
MN840	0.282	123.009	4-{[4-(4-Fluorophenyl)-3-piperidinyl]methoxy}-2-methoxyphenol	[M-H]-	C19H22FNO3		84.7										4.40257e+06	2.43625e+06
MN841	0.722	123.054		[M-2H]2-													26706.3	53842.4
MN850	0.577	123.367		[M-H]-													62026.1	3671.8
MN852	0.746	123.576		[M-H]-													15491.8	73621.4
MN853	8.413	123.579		[M-H]-													12327.6	22746.9
MN859	8.184	123.719		[M-H]-													13731.8	10863.5
MN861	8.206	123.814		[M-H]-													12408.5	21774.1
MN862	0.899	123.878		[M-H]-													52596.7	187225
MN863	4.211	123.878		[M-H]-													109839	47842.6
MN864	0.271	123.878		[M-H]-													80007	52545.2
MN865	9.789	123.878		[M-H]-													241725	685749
MN866	0.508	123.902		[M-H]-													143503	111810
MN867	0.506	123.947		[M-H]-													144506	95813.3
MN868	0.718	124.008		[M-H]-													2.41644e+06	1.72539e+06
MN869	0.639	124.008	Guanidinoethyl Sulfonate	[M-H]-	C3H9N3O3S	JKLRIMRKZBSSED-UHFFFAOYSA-N	86	HMDB0003584	C01959	Organic acids and derivatives	Organic sulfonic acids and derivatives	Organosulfonic acids and derivatives				#543-18-0	31502862	2.40604e+07
MN870	0.774	124.008		[M-H]-													8168585	5.35106e+06
MN871	0.95	124.015		[M-H]-													4.36763e+06	3.58369e+06
MN877	8.125	124.339		[M-H]-													12298.2	14076.8
MN879	8.95	124.427		[M-H]-													16572.6	51468.6
MN882	5.494	124.574		[M-H]-													58954.8	184418
MN885	0.707	124.649		[M-H]-													75572	16318.1
MN889	9.426	124.895		[M-H]-													86103.6	235184
MN890	6.359	124.895		[M-H]-													61227.6	43387.3
MN891	6.859	124.895		[M-H]-													46524.7	18058.2
MN892	4.63	124.957		[M-H]-													75539	19114.3
MN893	4.121	124.957		[M-H]-													3.50427e+06	869519
MN894	0.648	124.992		[M-H]-													297887	558575
MN895	0.952	125.001		[M-H]-													815471	719387
MN896	3.69	125.025		[M-H]-													215226	778300
MN897	0.236	125.025		[M-H]-													1.27837e+06	790373
MN898	0.352	125.061		[M-H]-													57635	55578.2
MN899	8.917	125.085		[M-H]-													34198	10839.4
MN900	4.645	125.098		[M-H]-													109486	89891.9
MN903	7.831	125.225		[M-H]-													13133	11946.6
MN904	8.912	125.305		[M-H]-													29927	10869.9
MN906	9.026	125.357		[M-H]-													15995.8	13248.5
MN907	8.258	125.398		[M-H]-													14783.4	13816.6
MN909	0.569	125.576		[M-H]-													75476.3	32892.4
MN914	7.768	125.676		[M-H]-													30137.5	13373.7
MN916	7.335	125.81		[M-H]-													12297.3	13512.4
MN917	0.859	125.873		[M-H]-													3.88408e+06	3.47794e+06
MN918	1.911	125.873		[M-H]-													2.02968e+06	2.46187e+06
MN919	0.957	125.873		[M-H]-													3.40564e+06	3.41468e+06
MN920	4.219	125.873		[M-H]-													1.92052e+06	2.54229e+06
MN921	4.065	125.873		[M-H]-													2.15399e+06	2.90928e+06
MN922	3.508	125.873		[M-H]-													1.20375e+06	3.30789e+06
MN923	0.732	125.873		[M-H]-													2.65402e+06	2.62309e+06
MN924	3.597	125.873		[M-H]-													1.66489e+06	1.30675e+06
MN925	4.792	125.873		[M-H]-													3142487	1.96156e+06
MN926	3.949	125.873		[M-H]-													2.22869e+06	2.59273e+06
MN927	3.86	125.873		[M-H]-													544518	505693
MN928	9.824	125.873		[M-H]-													11444529	2.41987e+06
MN929	3.669	125.873		[M-H]-													2.18592e+06	2.52514e+06
MN930	7.683	125.93		[M-H]-													12573.7	29538.2
MN931	0.971	125.956		[M-H]-													18980.4	11203.8
MN932	3.77	126.002		[M-H]-													33852	32823.2
MN933	0.641	126.003		[M-H]-													1.15812e+06	815725
MN934	0.362	126.031		[M-H]-													67015.8	784773
MN935	8.11	126.138		[M-H]-													12539.7	15911.4
MN939	0.9	126.237		[M-H]-													13094.6	8902.39
MN943	7.022	126.535		[M-H]-													13881.2	17998.5
MN944	7.585	126.561		[M-H]-													19662	11370
MN948	0.625	126.673		[M-H]-													70082.2	82930.4
MN950	9.626	126.766		[M-H]-													13481.3	15402.7
MN953	0.324	126.881		[M-H]-													306709	153612
MN954	0.517	126.881		[M-H]-													868512	923949
MN955	9.717	126.882		[M-H]-													213466	157924
MN956	0.72	126.905		[M-H]-													2.81875e+06	4.06581e+06
MN957	0.814	126.905		[M-H]-													30351950	3.98776e+07
MN958	8.667	126.934		[M-H]-													41373.3	200152
MN959	9.388	126.934		[M-H]-													49628	19749.5
MN960	3.275	126.936		[M-H]-													452595	497656
MN961	1.423	126.936	Methylselenic acid	[M-H]-	CH4O2Se	UEQANLFPOFICBH-UHFFFAOYSA-N	79.2	HMDB0060489	C18902	Organic acids and derivatives	Seleninic acids and derivatives						14890814	1.67918e+07
MN962	4.63	126.954		[M-H]-													45220.6	11077.9
MN963	4.117	126.954		[M-H]-													2.16163e+06	598813
MN964	0.247	127.015		[M-H]-													290336	347466
MN965	0.531	127.015		[M-H]-													307004	303055
MN966	1.419	127.04		[M-H]-													468548	600199
MN967	4.103	127.077		[M-H]-													106656	433781
MN968	4.427	127.077		[M-H]-													250831	281176
MN970	6.755	127.113		[M-H]-													23485.6	14665.6
MN972	8.43	127.185		[M-H]-													14252.3	12088.9
MN974	8.251	127.285		[M-H]-													12180.1	17997.5
MN975	0.914	127.339		[M-H]-													12712.2	77777.3
MN976	0.686	127.398		[M-H]-													15734.9	56903
MN978	8.256	127.532		[M-H]-													13240.7	33583.6
MN979	3.341	127.587		[M-H]-													21343.2	8480.73
MN983	7.926	127.667		[M-H]-													13807	15556.4
MN987	4.07	127.87		[M-H]-													1.32189e+06	1.75894e+06
MN988	4.211	127.87		[M-H]-													1.15912e+06	1.83961e+06
MN989	1.826	127.87		[M-H]-													1.07118e+06	1.20903e+06
MN990	3.901	127.87		[M-H]-													337787	1.55014e+06
MN991	9.794	127.87		[M-H]-													3.89175e+06	1.96661e+06
MN992	0.962	127.87		[M-H]-													2.47735e+06	2.24526e+06
MN993	0.727	127.87		[M-H]-													1.61294e+06	1.53222e+06
MN994	3.717	127.87		[M-H]-													1.15099e+06	1.22598e+06
MN995	4.847	127.871		[M-H]-													1.32441e+06	1.42284e+06
MN997	0.259	127.999		[M-H]-													129056	162712
MN998	0.962	128.035		[M-H]-													53113950	7.66002e+07
MN999	0.866	128.035		[M-H]-													7.68874e+06	1.09646e+07
MN1000	0.641	128.035		[M-H]-													695520	694974
MN1001	8.924	128.036		[M-H]-													420401	781497
MN1002	5.11	128.069		[M-H]-													36606.3	36715.6
MN1003	8.418	128.105		[M-H]-													11695.7	11906.7
MN1004	7.696	128.163		[M-H]-													14575.1	35944
MN1009	5.022	128.572		[M-H]-													33877.7	11063.8
MN1010	5.564	128.573		[M-H]-													496742	145104
MN1011	5.074	128.573		[M-H]-													190123	20494.7
MN1012	7.001	128.639		[M-H]-													11420.8	10387.4
MN1014	0.751	128.693		[M-H]-													18637.7	27104.8
MN1019	0.29	128.878		[M-H]-													264269	225552
MN1020	0.517	128.878		[M-H]-													441327	484055
MN1021	9.4	128.882		[M-H]-													43584.2	58827.3
MN1022	8.71	128.929		[M-H]-													4848526	4.59239e+06
MN1023	8.837	128.929		[M-H]-													6386645	9.71418e+06
MN1024	9.026	128.929		[M-H]-													8.15187e+06	4.49715e+06
MN1025	9.384	128.929		[M-H]-													4571976	3.15463e+06
MN1026	3.283	128.933		[M-H]-													351958	238762
MN1027	1.42	128.933		[M-H]-													9920419	1.13193e+07
MN1028	0.604	128.96		[M-H]-													3441112	2.64409e+06
MN1029	3.225	129.02		[M-H]-													2.73077e+06	3.55173e+06
MN1030	8.831	129.02		[M-H]-													2.07833e+06	2.98662e+06
MN1031	1.831	129.02	5-(Ethylthio)-1H-tetrazole	[M-H]-	C3H6N4S	GONFBOIJNUKKST-UHFFFAOYSA-N	78.1	HMDB0246727		Organosulfur compounds	Thioethers	Aryl thioethers					3.60123e+06	2.43647e+06
MN1032	3.981	129.02		[M-H]-													1213280	1.89563e+06
MN1033	0.254	129.02	L-2-Hydroxyglutaric acid	[M-H]-	C5H8O5	HWXBTNAVRSUOJR-VKHMYHEASA-N	85.3	HMDB0000694	C03196	Organic acids and derivatives	Hydroxy acids and derivatives	Short-chain hydroxy acids and derivatives				#13095-48-2	1199374	3.471e+06
MN1034	0.485	129.02	3-deoxy-D-glycero-beta-D-galacto-nonulosonic acid	[M-H]-	C9H16O9	CLRLHXKNIYJWAW-UHFFFAOYSA-N	80			Organic oxygen compounds	Organooxygen compounds	Carbohydrates and carbohydrate conjugates					3.3757e+06	1.77237e+06
MN1035	1.562	129.02	Pentenedioic acid	[M-H]-	C5H6O4	XVOUMQNXTGKGMA-UHFFFAOYSA-N	89.4	HMDB0256281		Organic acids and derivatives	Carboxylic acids and derivatives	Dicarboxylic acids and derivatives					3.45745e+06	3.74366e+06
MN1036	3.766	129.02		[M-H]-													1.00756e+06	781431
MN1037	3.993	129.056	Ketoleucine	[M-H]-	C6H10O3	BKAJNAXTPSGJCU-UHFFFAOYSA-N	89.1	HMDB0000695	C00233	Organic acids and derivatives	Keto acids and derivatives	Short-chain keto acids and derivatives	Organic acids	Carboxylic acids	2-Oxocarboxylic acids	#816-66-0	165243490	3.19129e+08
MN1038	3.767	129.056	2H-Pyran-2-one, tetrahydro-4-hydroxy-4-methyl-, (R)-	[M-H]-	C6H10O3	JYVXNLLUYHCIIH-UHFFFAOYSA-N	86.9	HMDB0244840		Organoheterocyclic compounds	Lactones	Delta valerolactones					136190080	3.14216e+08
MN1039	0.343	129.056	Propionic anhydride	[M-H]-	C6H10O3	WYVAMUWZEOHJOQ-UHFFFAOYSA-N	68.5	HMDB0256826		Organic acids and derivatives	Carboxylic acids and derivatives	Dicarboxylic acids and derivatives					1.88443e+06	1.79414e+06
MN1040	6.702	129.129		[M-H]-													109830	28097.5
MN1045	0.725	129.396		[M-H]-													22688.6	25712.1
MN1053	7.905	129.666		[M-H]-													15772.8	16978.4
MN1055	8.154	129.769		[M-H]-													34094	27119.7
MN1056	0.953	129.868		[M-H]-													48873.8	342383
MN1057	3.189	129.868		[M-H]-													105342	143473
MN1058	3.449	129.868		[M-H]-													143432	142656
MN1059	9.468	129.937		[M-H]-													1.43453e+06	1.06554e+06
MN1060	9.729	129.937		[M-H]-													3.55491e+06	4.03791e+06
MN1061	4.593	129.937		[M-H]-													116910	88086.5
MN1062	0.541	129.976		[M-H]-													1.30259e+06	1.52144e+06
MN1063	0.692	129.976		[M-H]-													88241.5	114262
MN1064	1.129	130.051		[M-H]-													2.35642e+06	2.31578e+06
MN1065	3.328	130.051		[M-H]-													328370	346123
MN1066	3.885	130.051		[M-H]-													453094	1.35193e+06
MN1067	0.653	130.062		[M-H]-													16907128	1.58809e+07
MN1068	5.176	130.066		[M-H]-													243601	721363
MN1069	4.152	130.088		[M-H]-													349335	663174
MN1070	1.14	130.088	()-erythro-Isoleucine	[M-H]-	C6H13NO2	AGPKZVBTJJNPAG-UHFFFAOYSA-N	78.3	HMDB0033923	C16434	Organic acids and derivatives	Carboxylic acids and derivatives	Amino acids, peptides, and analogues				#443-79-8	1.26923e+06	3.40957e+06
MN1072	0.587	130.229		[M-H]-													147785	18529.2
MN1075	9.174	130.407		[M-H]-													68337.3	12783.7
MN1084	7.015	130.879		[M-H]-													22569.9	15589.5
MN1086	8.841	130.929		[M-H]-													1.94849e+06	2.77198e+06
MN1087	1.423	130.93		[M-H]-													935980	975522
MN1088	9.419	130.94		[M-H]-													1926383	2.00751e+06
MN1089	9.422	131.035		[M-H]-													391183	253221
MN1090	0.236	131.035		[M-H]-													2.21498e+06	1.48182e+06
MN1091	0.534	131.035		[M-H]-													661751	713370
MN1092	1.569	131.035	alpha-D-Xylopyranose	[M-H]-	C5H10O5	SRBFZHDQGSBBOR-LECHCGJUSA-N	86.8		C02205	Organic oxygen compounds	Organooxygen compounds	Carbohydrates and carbohydrate conjugates				#6763-34-4	2697310	3.51697e+06
MN1093	0.74	131.035		[M-H]-													458484	2.09029e+06
MN1094	2.595	131.035	Ethylmalonic acid	[M-H]-	C5H8O4	UKFXDFUAPNAMPJ-UHFFFAOYAZ	91.8	HMDB0000622		Lipids and lipid-like molecules	Fatty Acyls	Fatty acids and conjugates				#601-75-2	5118669	4.18174e+06
MN1095	2.22	131.035		[M-H]-													2126743	2.00463e+06
MN1096	0.632	131.046		[M-H]-													1175394	1.49875e+06
MN1097	7.729	131.072		[M-H]-													65763.7	18437.2
MN1098	4.091	131.072		[M-H]-													2.37096e+06	3.69851e+06
MN1099	0.538	131.083		[M-H]-													109134	73030
MN1100	0.639	131.083		[M-H]-													1.52724e+06	1.49495e+06
MN1104	7.047	131.179		[M-H]-													26158.2	11718.4
MN1106	7.386	131.283		[M-H]-													29677.5	14925.7
MN1112	7.172	131.558		[M-H]-													15358.7	32948.4
MN1116	7.134	131.712		[M-H]-													14486.6	13290.2
MN1117	8.83	131.717		[M-H]-													11949.6	12874.7
MN1118	7.755	131.741		[M-H]-													12423.3	11850.3
MN1120	0.77	131.831		[M-H]-													17653.7	24978.5
MN1123	9.075	131.935		[M-H]-													45199.9	14364.7
MN1124	9.739	131.935		[M-H]-													15238.8	19371.7
MN1125	0.639	132.03		[M-H]-													1.76136e+06	1.18294e+06
MN1126	0.709	132.03		[M-H]-													736179	720879
MN1127	4.075	132.046		[M-H]-													424777	268656
MN1133	8.458	132.226		[M-H]-													14653.8	11774.9
MN1135	9.169	132.334		[M-H]-													11542.5	17684
MN1137	7.095	132.376		[M-H]-													34959.4	18080.1
MN1146	3.885	132.868		[M-H]-													310821	225236
MN1147	9.026	132.868		[M-H]-													2.16481e+06	3.8384e+06
MN1148	9.35	132.868		[M-H]-													2393275	1.566e+06
MN1149	9.229	132.868		[M-H]-													4755576	5.95573e+06
MN1150	8.554	132.868		[M-H]-													3.61076e+06	2.9784e+06
MN1151	7.071	132.868		[M-H]-													2.73433e+06	2.58722e+06
MN1152	7.336	132.868		[M-H]-													2.69673e+06	2.6133e+06
MN1153	0.233	132.868		[M-H]-													117340	191053
MN1154	6.153	132.924		[M-H]-													3.6582e+06	7.0581e+06
MN1155	5.588	132.924		[M-H]-													1.35475e+06	542160
MN1156	8.591	132.924		[M-H]-													15796756	1.5249e+07
MN1157	8.839	132.924		[M-H]-													43775596	6.73907e+07
MN1158	9.016	132.924		[M-H]-													41151440	6.0172e+07
MN1159	8.404	132.924		[M-H]-													20831652	1.19262e+07
MN1160	8.707	132.924		[M-H]-													27441094	2.22761e+07
MN1161	9.638	132.924		[M-H]-													3.8526e+06	6.32084e+06
MN1162	9.384	132.924	1,3-Dithiole-2-thione	[M-H]-	C3H2S3	WYKJWNVWJOKVQP-UHFFFAOYSA-N	82.1	HMDB0244178		Organoheterocyclic compounds	Heteroaromatic compounds						28161926	5.60228e+07
MN1163	0.704	132.946		[M-H]-													1.06884e+06	662414
MN1165	3.225	133.014		[M-H]-													135651	228947
MN1166	0.952	133.015		[M-H]-													1.06438e+06	1.44717e+06
MN1167	0.718	133.015	Tetrahydro-2-methyl-2-thiophenethiol	[M-H]-	C5H10S2	SVPXVYCUWKYTRA-YFKPBYRVSA-N	81.1	HMDB0039789		Organoheterocyclic compounds	Thiolanes					#62308-60-5	3.7233e+06	3.30613e+06
MN1168	0.842	133.015	Diglycolic acid	[M-H]-	C4H6O5	QEVGZEDELICMKH-UHFFFAOYSA-N	90.5	HMDB0251283		Organic acids and derivatives	Carboxylic acids and derivatives	Dicarboxylic acids and derivatives					7.33026e+06	6.05929e+06
MN1169	3.63	133.026	6E-Octene-2,4-diynoic acid	[M-H]-	C8H6O2	PLQITNSZGATMPR-NSCUHMNNSA-N	71.9			Lipids and lipid-like molecules	Fatty Acyls	Fatty acids and conjugates					8985601	7.70806e+06
MN1170	1.041	133.051		[M-H]-													899017	119093
MN1171	1.182	133.051		[M-H]-													618572	182915
MN1172	0.24	133.051		[M-H]-													109814	101550
MN1174	0.9	133.095		[M-H]-													13063.5	36326.9
MN1176	8.972	133.196		[M-H]-													14848.8	14963.1
MN1181	3.881	133.968		[M-H]-													193448	6964.2
MN1182	3.946	133.968		[M-H]-													192532	5141.35
MN1183	0.802	134.018		[M-H]-													26861.7	22014.7
MN1184	7.407	134.047		[M-H]-													106659	57315.8
MN1185	0.839	134.047		[M-H]-													62938.4	81753.5
MN1186	0.237	134.048		[M-H]-													191264	225682
MN1187	3.837	134.061	2-Aminoacetophenone	[M-H]-	C8H9NO	HEQOJEGTZCTHCF-UHFFFAOYSA-N	91.6	HMDB0032628		Organic oxygen compounds	Organooxygen compounds	Carbonyl compounds				#613-89-8	1.0523e+06	114409
MN1188	0.713	134.074		[M-H]-													505805	986606
MN1189	8.32	134.128		[M-H]-													13172.4	13948.2
MN1190	0.798	134.154		[M-H]-													24782.9	15315.2
MN1192	8.236	134.338		[M-H]-													16228.1	12359.3
MN1193	8.317	134.338		[M-H]-													15611.7	12359.3
MN1194	8.451	134.338		[M-H]-													26764.1	12359.3
MN1197	6.845	134.58		[M-H]-													23064.4	10340.6
MN1200	7.277	134.74		[M-H]-													26569.5	14637.2
MN1201	8.855	134.771		[M-H]-													14331.8	13482.2
MN1202	8.71	134.895		[M-H]-													126841336	1.35605e+08
MN1203	8.561	134.895		[M-H]-													56056188	9.96395e+07
MN1204	7.071	134.895		[M-H]-													12514128	2.89013e+07
MN1205	8.94	134.895		[M-H]-													187172270	8.01871e+07
MN1206	6.129	134.895		[M-H]-													25314878	2.97044e+07
MN1207	5.679	134.895		[M-2H]2-													10925216	8.41252e+06
MN1208	5.07	134.895		[M-H]-													1464838	2.40841e+06
MN1209	8.827	134.895		[M-H]-													130752540	6.14753e+07
MN1210	8.402	134.895		[M-2H]2-													42730604	5.73794e+07
MN1211	0.641	134.895		[M-H]-													653925	518240
MN1212	7.367	134.895		[M-H]-													26606362	2.25452e+07
MN1213	7.577	134.895		[M-H]-													45065596	5.29287e+07
MN1214	9.371	134.895		[M-H]-													44070620	6.66217e+07
MN1215	7.897	134.895		[M-H]-													28987950	3.40179e+07
MN1216	6.566	134.895		[M-H]-													25620392	1.889e+07
MN1217	5.505	134.895		[M-H]-													8426887	1.05572e+07
MN1218	5.186	134.895		[M-H]-													4477404	5.2685e+06
MN1219	9.638	134.895		[M-H]-													15560714	1.64239e+07
MN1220	9.492	134.895		[M-H]-													31774144	3.14827e+07
MN1221	4.796	134.895		[M-H]-													1.06422e+06	1.44985e+06
MN1222	0.751	134.895		[M-H]-													1304447	1.16253e+06
MN1223	0.69	134.943		[M-H]-													118533	55751.4
MN1224	0.792	134.944		[M-H]-													92022.6	23206.9
MN1225	0.667	135.03	9H-Purine-9-ol	[M-H]-	C5H4N4O	VHJRRKBEQDXLHP-UHFFFAOYSA-N	85.1	HMDB0247704		Organoheterocyclic compounds	Imidazopyrimidines	Purines and purine derivatives					18123020	1.58021e+07
MN1226	4.301	135.045	3-(Carboxymethyl)benzoic acid	[M-H]-	C9H8O4	QNUWEXSGZVBMDV-UHFFFAOYSA-N	87.8			Benzenoids	Benzene and substituted derivatives	Benzoic acids and derivatives					1.07783e+06	943832
MN1227	7.343	135.084		[M-H]-													4.43091e+06	3.99778e+06
MN1228	7.208	135.084		[M-H]-													842409	556795
MN1229	7.101	135.131		[M-H]-													15011.9	16121.2
MN1233	8.455	135.272		[M-H]-													13172.7	12105.8
MN1234	0.636	135.284		[M-H]-													63524.3	26023.3
MN1235	7.203	135.335		[M-H]-													104027	94617.1
MN1236	7.336	135.335		[M-H]-													760349	763978
MN1237	8.291	135.368		[M-H]-													13368.4	12966.8
MN1238	0.805	135.434		[M-H]-													16924.4	16868
MN1240	7.221	135.502		[M-H]-													32956.5	29352.6
MN1241	8.459	135.542		[M-H]-													12440.8	11771
MN1243	7.235	135.652		[M-H]-													11325.5	8839.84
MN1245	8.255	135.774		[M-H]-													13908.3	12172.8
MN1246	0.716	135.788		[M-H]-													25657	25016.7
MN1247	9.029	135.895		[M-H]-													21509882	1.93082e+07
MN1248	5.574	135.895		[M-H]-													1.45418e+06	879399
MN1249	9.756	135.902		[M-H]-													4509196	2.97588e+06
MN1250	3.86	135.902		[M-H]-													229902	225502
MN1251	9.685	135.971		[M-H]-													572300	908783
MN1252	8.54	135.971		[M-H]-													13460.1	13046.4
MN1253	9.016	135.971		[M-H]-													31815.6	18065.1
MN1254	5.917	135.972		[M-H]-													23251	7473.93
MN1255	8.832	135.972		[M-H]-													38181.9	86222.9
MN1256	0.235	136.017		[M-H]-													123492	46027.4
MN1257	0.716	136.071		[M-H]-													66110.2	346899
MN1262	8.833	136.732		[M-H]-													16894.3	10317.2
MN1264	8.596	136.749		[M-H]-													37667.9	15156.3
MN1265	0.861	136.778		[M-H]-													17394.3	17514.8
MN1268	0.767	136.878		[M-H]-													829109	1.08241e+06
MN1269	5.569	136.892		[M-H]-													3.97576e+06	1.8941e+06
MN1270	8.707	136.892		[M-H]-													29859728	2.79574e+07
MN1271	8.945	136.892		[M-H]-													59110040	2.34282e+07
MN1272	8.561	136.892		[M-H]-													19983504	2.07546e+07
MN1273	8.827	136.892		[M-H]-													40165708	2.15695e+07
MN1274	7.577	136.892		[M-H]-													11577131	1.25947e+07
MN1275	9.377	136.892		[M-H]-													20071810	2.1709e+07
MN1276	9.638	136.892		[M-H]-													3615901	4.08867e+06
MN1277	9.485	136.892		[M-H]-													11410015	1.11593e+07
MN1278	0.51	136.91		[M-H]-													1.79276e+06	1.37327e+06
MN1279	7.397	137.025		[M-H]-													359943	298836
MN1280	4.94	137.025	Sibiricose A3	[M-H]-	C19H26O13	CDTIMEVVBBGLIF-OVUASUNJSA-N	86.1			Organic oxygen compounds	Organooxygen compounds	Carbohydrates and carbohydrate conjugates					13418423	3.43256e+06
MN1281	0.257	137.025		[M-H]-													680837	438471
MN1282	0.535	137.025		[M-H]-													489422	371349
MN1283	0.831	137.061		[M-H]-													15491.7	19142.6
MN1285	4.665	137.097		[M-H]-													12508	126823
MN1287	7.761	137.229		[M-H]-													28354.4	16383.4
MN1288	9.125	137.285		[M-H]-													25458.2	11879.1
MN1291	9.421	137.341		[M-H]-													11810.8	10443
MN1296	7.911	137.527		[M-H]-													12629.3	18254.7
MN1303	7.081	137.892		[M-H]-													1.00983e+06	915649
MN1304	0.501	137.899		[M-H]-													217667	161881
MN1305	0.29	137.899		[M-H]-													274893	132828
MN1306	0.736	137.907		[M-H]-													23284.1	23816.7
MN1307	0.784	137.973		[M-H]-													52291.6	13232.4
MN1308	4.973	138.02		[M-H]-													10272776	1.15324e+07
MN1309	5.071	138.02		[M-H]-													956423	654648
MN1310	8.63	138.02		[M-H]-													50805.7	12448.4
MN1311	0.652	138.051		[M-H]-													85241.6	14813.5
MN1312	3.576	138.056		[M-H]-													124063	110706
MN1313	7.675	138.131		[M-H]-													14877.4	25935
MN1314	0.727	138.133		[M-H]-													21400.1	25446
MN1316	7.362	138.201		[M-H]-													27261.1	10753.8
MN1317	7.553	138.21		[M-H]-													14630.2	10753.8
MN1321	8.336	138.793		[M-H]-													15277.7	13271
MN1322	0.767	138.876		[M-H]-													1.20403e+06	1.27314e+06
MN1323	9.204	138.892		[M-H]-													909712	458787
MN1324	0.51	138.907		[M-H]-													325817	441575
MN1325	0.531	139.004		[M-H]-													204073	227709
MN1326	0.236	139.004		[M-H]-													451120	204802
MN1327	3.536	139.04		[M-H]-													352869	392047
MN1328	0.702	139.051		[M-H]-													222934	155747
MN1329	3.091	139.077		[M-H]-													45720	3180.22
MN1330	5.281	139.113		[M-H]-													21953	14652.1
MN1332	0.597	139.17		[M-H]-													58022.2	37655.6
MN1333	8.164	139.231		[M-H]-													12122.5	12167.4
MN1338	0.627	139.436		[M-H]-													19140.7	31335.9
MN1341	7.253	139.557		[M-H]-													15115.9	12739.9
MN1345	8.959	139.764		[M-H]-													20136.8	10936.8
MN1346	7.497	139.776		[M-H]-													14037.9	14742.4
MN1349	8.552	139.945		[M-H]-													14798.7	28483.6
MN1353	0.81	140.083		[M-H]-													11994.6	40881.8
MN1354	3.885	140.247		[M-H]-													12364.4	3491.4
MN1357	8.298	140.332		[M-H]-													12159.9	12942.1
MN1364	0.683	140.588		[M-H]-													22477.2	63672.3
MN1366	8.203	140.715		[M-H]-													24348.8	12298.8
MN1368	8.206	140.832		[M-H]-													14849.9	29908.7
MN1369	0.765	140.873		[M-2H]2-													317278	235320
MN1370	6.708	140.887		[M-H]-													42400.1	35934.8
MN1371	9.417	140.888		[M-H]-													341860	143986
MN1372	3.29	140.952		[M-H]-													1.30781e+06	1.51221e+06
MN1373	7.587	140.983		[M-H]-													44115.9	17460.8
MN1374	8.533	140.983		[M-H]-													57536	26471.9
MN1375	9.203	140.983		[M-H]-													31108.4	14533.2
MN1376	0.231	140.983		[M-H]-													41115.1	46456.3
MN1377	8.7	140.983		[M-H]-													36176.4	26775.6
MN1378	7.763	140.995		[M-H]-													22452.8	29284.2
MN1379	0.83	140.996		[M-H]-													45547.3	21644.7
MN1380	0.882	140.996		[M-H]-													162345	21458.7
MN1381	0.966	141.003		[M-H]-													18757.8	21458.7
MN1382	2.021	141.02	Diethyl 3,4-dihydroxy-2,5-furandicarboxylate	[M-H]-	C10H12O7	JGCMPUKYPRCPRE-UHFFFAOYSA-N	78.1			Organoheterocyclic compounds	Furans	Furoic acid and derivatives					4114809	332483
MN1383	0.54	141.02		[M-H]-													925659	724659
MN1384	0.237	141.02	Kojic acid	[M-H]-	C6H6O4	BEJNERDRQOWKJM-UHFFFAOYSA-N	87.4	HMDB0032923	C14516	Organoheterocyclic compounds	Pyrans	Pyranones and derivatives				#501-30-4	4.45088e+06	4.37346e+06
MN1385	0.535	141.056		[M-H]-													96243.2	96681.9
MN1386	0.236	141.056		[M-H]-													88789.2	191447
MN1387	6.962	141.084		[M-H]-													255331	260989
MN1388	7.078	141.085		[M-H]-													1.50753e+06	1.4159e+06
MN1389	5.455	141.092		[M-H]-													85392.9	70432.1
MN1391	6.073	141.129	4-Methyloctan-3-one	[M-H]-	C9H18O	NXWYGZOSQBYIAH-UHFFFAOYSA-N	87.9			Organic oxygen compounds	Organooxygen compounds	Carbonyl compounds					1107090	1.31979e+06
MN1392	8.225	141.254		[M-H]-													29715.6	12312.4
MN1395	7.083	141.335		[M-H]-													60795.2	242111
MN1398	8.764	141.479		[M-H]-													11546.5	16343.2
MN1399	8.561	141.491		[M-H]-													11536.4	13569.9
MN1400	7.54	141.588		[M-H]-													659791	567561
MN1401	8.13	141.702		[M-H]-													30878.3	21819.2
MN1402	8.649	141.762		[M-H]-													15788.9	12305.1
MN1403	7.933	141.782		[M-H]-													13702.1	13251.3
MN1404	3.616	141.868		[M-H]-													208479	146332
MN1405	0.8	141.868		[M-H]-													341043	18210.8
MN1406	0.506	141.868		[M-H]-													693523	1.01198e+06
MN1407	3.812	141.868		[M-H]-													115700	209848
MN1408	1.147	141.869		[M-H]-													185186	333026
MN1409	9.159	141.924		[M-H]-													32566.8	51590.7
MN1410	9.379	141.924		[M-H]-													194094	142952
MN1411	9.087	141.936		[M-H]-													38828.6	32742.5
MN1413	1.112	142.051		[M-H]-													420166	77958.5
MN1414	1.557	142.051		[M-H]-													3.4475e+06	3.18377e+06
MN1415	1.361	142.051		[M-H]-													738855	404223
MN1416	7.062	142.051		[M-H]-													58925.5	22986
MN1417	3.229	142.066		[M-H]-													46675.2	90001.6
MN1418	5.012	142.066		[M-H]-													110789	110235
MN1419	8.218	142.092		[M-H]-													443588	1.06519e+06
MN1422	8.236	142.218		[M-H]-													12433.8	14971.2
MN1425	8.045	142.34		[M-H]-													12611.4	24735.5
MN1428	0.749	142.493		[M-H]-													58711.9	12464
MN1433	7.31	142.711		[M-H]-													29045.3	14211.9
MN1434	8.966	142.77		[M-H]-													12994.6	12439.6
MN1435	9.782	142.876		[M-H]-													255040	157018
MN1437	8.839	142.929		[M-H]-													14097576	1.93953e+07
MN1438	9.021	142.929		[M-H]-													13756586	1.33151e+07
MN1439	8.712	142.929		[M-H]-													8554497	8.82731e+06
MN1440	9.646	142.929		[M-H]-													1.30594e+06	1.5272e+06
MN1441	9.384	142.929		[M-H]-													9849268	1.34025e+07
MN1442	3.288	142.949		[M-H]-													815448	940547
MN1443	0.545	142.996		[M-H]-													316181	451497
MN1444	0.474	142.999		[M-H]-													14568.5	458515
MN1445	0.236	143.035		[M-H]-													1.31552e+06	1.52342e+06
MN1446	0.622	143.035		[M-H]-													920967	440006
MN1447	0.788	143.035		[M-H]-													837593	472592
MN1448	0.531	143.035		[M-H]-													323516	503111
MN1449	0.237	143.072		[M-H]-													283461	98178.2
MN1450	5.028	143.072		[M-H]-													205259	291060
MN1453	8.334	143.235		[M-H]-													13451.9	12937.9
MN1455	8.451	143.267		[M-H]-													11721.9	10290.9
MN1457	7.683	143.473		[M-H]-													20573.5	14901.7
MN1467	0.633	143.859		[M-H]-													63990.9	607655
MN1468	0.503	143.865		[M-H]-													611664	546419
MN1469	3.469	143.865		[M-H]-													111046	193248
MN1470	0.3	143.865		[M-H]-													342515	276245
MN1471	0.969	143.865		[M-H]-													72548.9	178358
MN1472	0.236	143.936		[M-H]-													90499.8	83142.7
MN1473	0.713	144.031		[M-H]-													405907	152335
MN1474	0.849	144.031		[M-H]-													686339	164795
MN1475	1.187	144.031		[M-H]-													361254	224606
MN1476	4.703	144.046	1-Hydroxyisoquinoline	[M-H]-	C9H7NO	VDBNYAPERZTOOF-UHFFFAOYSA-N	80.1	HMDB0243900	C06324	Organoheterocyclic compounds	Isoquinolines and derivatives	Isoquinolones and derivatives				#491-30-5	428221	447267
MN1477	4.15	144.046		[M-H]-													129527	150087
MN1478	3.113	144.067	Isobutyrylglycine	[M-H]-	C6H11NO3	DCICDMMXFIELDF-UHFFFAOYSA-N	87.7	HMDB0000730		Organic acids and derivatives	Carboxylic acids and derivatives	Amino acids, peptides, and analogues				#15926-18-8	3.80184e+06	8.25346e+06
MN1479	2.064	144.067		[M-H]-													1.21455e+06	2.09555e+06
MN1480	1.232	144.067	4-Acetamidobutanoic acid	[M-H]-	C6H11NO3	UZTFMUBKZQVKLK-UHFFFAOYSA-N	89.6	HMDB0003681	C02946	Organic acids and derivatives	Carboxylic acids and derivatives	Amino acids, peptides, and analogues				#3025-96-5	826509	526761
MN1481	8.178	144.12		[M-H]-													31524.8	14901.1
MN1484	7.536	144.329		[M-H]-													13400.9	14566.9
MN1489	8.385	144.482		[M-H]-													14080	12977.3
MN1490	8.926	144.543		[M-H]-													44127.1	8738.62
MN1492	0.863	144.577		[M-H]-													19175.2	27301.4
MN1496	8.839	144.924		[M-H]-													289761000	4.28622e+08
MN1497	8.707	144.924		[M-H]-													293438100	1.69017e+08
MN1498	9.018	144.924		[M-H]-													363471070	3.41427e+08
MN1499	8.526	144.924		[M-H]-													164473740	1.26899e+08
MN1500	7.818	144.924		[M-H]-													73672936	8.67804e+07
MN1501	9.386	144.924		[M-H]-													226115150	2.86467e+08
MN1502	8.402	144.924		[M-H]-													67277736	1.10687e+08
MN1503	5.538	144.924		[M-H]-													42137116	2.25253e+07
MN1504	6.137	144.924		[M-H]-													24263898	3.59603e+07
MN1505	5.385	144.924		[M-H]-													10215897	1.66298e+07
MN1506	5.74	144.924		[M-H]-													10177990	4.05715e+07
MN1507	6.579	144.924		[M-H]-													35941864	4.31225e+07
MN1508	9.643	144.924		[M-H]-													41849070	4.35615e+07
MN1509	5.856	144.924		[M-H]-													28928718	2.94586e+07
MN1510	6.272	144.924		[M-H]-													49365776	2.583e+07
MN1511	5.174	144.924		[M-H]-													3.83897e+06	1.00719e+07
MN1512	0.235	144.944		[M-H]-													291604	150000
MN1513	0.501	144.944		[M-H]-													646210	621632
MN1514	5.738	144.962	5-Chloro-2-furoic acid	[M-H]-	C5H3ClO3	NNTBDUTXMIMRKK-UHFFFAOYSA-N	76.2										1.13921e+06	1.37688e+06
MN1515	0.885	144.968		[M-H]-													4028769	1.89467e+06
MN1516	0.821	144.968		[M-H]-													2.12281e+06	758878
MN1517	0.767	145.014		[M-H]-													2675553	3.84317e+06
MN1518	0.95	145.015	2,3-Dimethyl-5,6-dithia-bicyclo[2.1.1]-hexane-5-oxide	[M-H]-	C6H10S2	YKHZXLJBTAIXHG-UHFFFAOYSA-N	83.4	HMDB0303119		Organoheterocyclic compounds	Thiolanes						21778522	1.96811e+07
MN1519	3.085	145.051	Adipoyl-L-carnitine	[M-H]-	C13H23NO6	BSVHAXJKBCWVDA-SNVBAGLBSA-N	77.3			Lipids and lipid-like molecules	Fatty Acyls	Fatty acid esters					939711	1.7566e+06
MN1520	1.42	145.051		[M-H]-													2903725	4.13601e+06
MN1521	8.207	145.051		[M-H]-													91219.3	42067.2
MN1522	0.634	145.062	N-Methyl-L-asparagine	[M-H]-	C5H10N2O3	CFRMVEKWKKDNAH-VKHMYHEASA-N	84.9			Organic acids and derivatives	Carboxylic acids and derivatives	Amino acids, peptides, and analogues					14169194	2.111e+07
MN1523	0.763	145.062		[M-H]-													5.02747e+06	9.60463e+06
MN1524	4.801	145.087	Ethyl 2-hydroxyisovalerate	[M-H]-	C7H14O3	IZRVEUZYBVGCFC-ZCFIWIBFSA-N	76.3	HMDB0059842		Lipids and lipid-like molecules	Fatty Acyls	Fatty acid esters					460048	377811
MN1525	3.816	145.197		[M-H]-													26811.8	16690.7
MN1526	0.599	145.205		[M-H]-													75608.3	45787.3
MN1528	8.691	145.255		[M-H]-													13104	19085.3
MN1532	0.711	145.628		[M-H]-													54773.5	17163.5
MN1536	9.151	145.823		[M-H]-													32748.1	13927.3
MN1537	9.773	145.931		[M-H]-													24082572	1.44498e+07
MN1538	4.056	145.931		[M-H]-													1.53554e+06	1.4236e+06
MN1539	0.238	145.931		[M-H]-													2.01559e+06	1.25977e+06
MN1540	4.607	146.025		[M-H]-													35581.2	60650.6
MN1541	0.235	146.025		[M-H]-													12222.8	20568.7
MN1542	0.643	146.046		[M-H]-													14530222	1.22415e+07
MN1543	0.763	146.046		[M-H]-													3.14237e+06	3.12213e+06
MN1544	4.15	146.062		[M-H]-													135050	127338
MN1545	0.852	146.065		[M-H]-													20674.2	30502
MN1546	0.641	146.082		[M-H]-													679868	533061
MN1548	7.647	146.149		[M-H]-													27344.2	13170.1
MN1552	0.8	146.263		[M-H]-													24407.8	12475.4
MN1554	7.174	146.422		[M-H]-													13038	27891.9
MN1557	7.872	146.589		[M-H]-													12646.6	25354
MN1563	0.643	146.866		[M-H]-													34720.8	85577.7
MN1564	8.643	146.886		[M-H]-													12341	11873.9
MN1565	0.601	146.895		[M-H]-													158274	4368.05
MN1566	7.016	146.923		[M-H]-													3.5525e+06	3.20873e+06
MN1567	7.159	146.923		[M-H]-													4079390	3.84546e+06
MN1568	9.419	146.924		[M-H]-													31554510	3.39493e+07
MN1569	5.832	146.924		[M-H]-													2829359	2.51303e+06
MN1570	0.506	146.939		[M-H]-													13233536	1.24174e+07
MN1571	1.71	146.939		[M-H]-													4.98399e+06	3.38569e+06
MN1572	0.235	146.939		[M-H]-													7065518	5.44604e+06
MN1573	3.38	146.939		[M-H]-													620310	917505
MN1574	5.738	146.959		[M-H]-													1.68735e+06	2.08357e+06
MN1575	9.426	146.961		[M-H]-													2225892	2.32751e+06
MN1576	5.889	146.966		[M-H]-													1.59187e+06	1.59471e+06
MN1577	1.831	146.966		[M-H]-													1.34156e+06	1.6174e+06
MN1578	0.529	146.966		[M-H]-													1.17787e+06	1.42851e+06
MN1579	4.039	146.966		[M-H]-													408185	684901
MN1580	4.789	146.966		[M-H]-													3.23307e+06	3.87452e+06
MN1581	3.209	146.966		[M-H]-													1.19924e+06	727991
MN1582	3.861	146.966		[M-H]-													637757	573982
MN1583	0.957	146.983		[M-H]-													11652559	1.04475e+07
MN1584	0.852	146.983		[M-H]-													22958032	1.94175e+07
MN1585	1.842	147.03		[M-H]-													425956	379162
MN1586	6.98	147.03		[M-H]-													218373	269179
MN1587	1.1	147.03	D--Hydroxyglutaric acid	[M-H]-	C5H8O5	HWXBTNAVRSUOJR-GSVOUGTGSA-N	73.9			Organic acids and derivatives	Hydroxy acids and derivatives	Short-chain hydroxy acids and derivatives					3.40023e+06	1.11311e+06
MN1588	0.952	147.03		[M-H]-													3.96147e+06	1.92739e+06
MN1589	0.238	147.03		[M-H]-													383260	1.09202e+06
MN1590	0.825	147.03		[M-H]-													918126	538546
MN1591	9.45	147.03		[M-H]-													234854	285622
MN1592	3.767	147.066		[M-H]-													197137	400281
MN1593	1.105	147.067		[M-H]-													278283	193554
MN1594	1.185	147.067		[M-H]-													538080	198022
MN1595	1.507	147.067		[M-H]-													804418	204039
MN1596	6.982	147.084		[M-H]-													262092	271664
MN1597	7.076	147.085		[M-H]-													1.36326e+06	1.40107e+06
MN1598	8.902	147.135		[M-H]-													11841.3	14210.2
MN1599	0.548	147.226		[M-H]-													27363.7	49014.3
MN1600	8.674	147.323		[M-H]-													15997.3	12876
MN1601	7.076	147.335		[M-H]-													224364	248290
MN1603	7.66	147.368		[M-H]-													12837.7	13783.8
MN1609	0.868	147.763		[M-H]-													17908.6	24928.6
MN1610	8.936	147.825		[M-H]-													43947.5	39579.8
MN1614	7.315	147.864		[M-H]-													11544.4	27676.3
MN1615	8.936	147.928		[M-H]-													42998.8	33308.4
MN1616	7.113	148.033		[M-H]-													20356.7	9590.11
MN1617	0.957	148.044		[M-H]-													389107	538483
MN1621	0.91	148.192		[M-H]-													12552.8	24061.7
MN1624	8.717	148.358		[M-H]-													43384.2	22845
MN1625	0.817	148.42		[M-H]-													17558.8	19165.2
MN1628	8.21	148.555		[M-H]-													11265.9	12307.5
MN1632	8.259	148.762		[M-H]-													22089	12442.7
MN1635	1.07	148.879		[M-H]-													182229	282539
MN1636	7.267	148.919		[M-H]-													796222	455572
MN1637	7.152	148.919		[M-H]-													938701	1.04341e+06
MN1638	7.419	148.919		[M-H]-													384524	910770
MN1639	7.009	148.919		[M-H]-													639074	678787
MN1640	9.419	148.919		[M-H]-													11714978	1.2973e+07
MN1641	0.233	148.919		[M-H]-													70404.6	119246
MN1642	0.51	148.95		[M-H]-													624457	467088
MN1643	3.748	148.974		[M-H]-													357892	4417.41
MN1644	0.96	148.98		[M-H]-													3.73868e+06	3.75164e+06
MN1645	0.854	148.98		[M-H]-													7.54752e+06	6.42889e+06
MN1646	0.708	149.009		[M-H]-													2.85392e+06	20356
MN1647	0.24	149.046		[M-H]-													410921	358669
MN1648	3.743	149.046		[M-H]-													22308.5	306973
MN1650	4.523	149.061		[M-H]-													25567	4825.85
MN1651	5.88	149.098		[M-H]-													15539.3	8166.25
MN1652	7.979	149.098		[M-H]-													15026.2	15451.8
MN1653	7.897	149.099		[M-H]-													370370	371025
MN1654	7.08	149.207		[M-H]-													32784.7	30925.8
MN1659	0.756	149.637		[M-H]-													14342.1	26989.4
MN1664	6.603	149.919		[M-H]-													17660.3	10773.7
MN1665	9.416	149.943		[M-H]-													181241	160251
MN1668	0.573	150.021		[M-H]-													59020.3	9859.75
MN1669	0.231	150.028		[M-H]-													9033.76	7244.99
MN1670	0.966	150.04		[M-H]-													15886.3	9836.66
MN1671	0.685	150.049		[M-H]-													38797.2	4900.81
MN1672	8.74	150.073		[M-H]-													38106.7	13033
MN1673	7.456	150.075		[M-H]-													11276	13351.9
MN1676	7.606	150.297		[M-H]-													17160	12322.8
MN1684	8.554	150.614		[M-H]-													18913.7	12120.5
MN1688	7.221	150.795		[M-H]-													38612.1	25736.5
MN1692	0.751	150.887		[M-H]-													5.86604e+07	4.72608e+07
MN1693	0.632	150.887		[M-H]-													16050821	1.60452e+07
MN1694	9.417	150.935		[M-H]-													1.85483e+06	2.17602e+06
MN1695	7.671	150.935		[M-H]-													42413.7	13286.1
MN1696	7.813	150.935		[M-H]-													42960.1	12532
MN1697	0.51	150.947		[M-H]-													220451	181199
MN1698	8.952	150.999		[M-H]-													509682	503869
MN1699	0.819	151.007		[M-H]-													942649	2.61991e+06
MN1700	0.945	151.007		[M-H]-													7777952	1.37705e+07
MN1701	0.717	151.007		[M-H]-													482286	675881
MN1702	5.345	151.04		[M-H]-													755844	595005
MN1703	0.236	151.04	3-Hydroxy-2-methylbenzoic acid	[M-H]-	C8H8O3	RIERSGULWXEJKL-UHFFFAOYSA-N	90			Benzenoids	Benzene and substituted derivatives	Benzoic acids and derivatives					2.84255e+06	2.91397e+06
MN1704	1.032	151.062		[M-H]-													30797.4	16295.8
MN1713	9.068	151.704		[M-H]-													22321.5	9379.93
MN1717	8.395	151.874		[M-H]-													76709.7	311646
MN1718	9.52	151.875		[M-H]-													69235.1	110846
MN1719	7.772	151.904		[M-H]-													28498.6	15057.3
MN1721	0.676	152.003		[M-H]-													1.96991e+06	1.95644e+06
MN1722	0.922	152.003		[M-H]-													1860054	19381.8
MN1723	5.373	152.036	5-Hydroxyanthranilic acid	[M-H]-	C7H7NO3	HYNQTSZBTIOFKH-UHFFFAOYSA-N	85.8			Benzenoids	Benzene and substituted derivatives	Benzoic acids and derivatives					493834	595648
MN1724	5.538	152.036	2-Hydroxy-3-methyl-5-nitrobenzaldehyde	[M-H]-	C8H7NO4	BENQWWGSDGYLAU-UHFFFAOYSA-N	89.2			Benzenoids	Benzene and substituted derivatives	Nitrobenzenes					1.63399e+06	1.99936e+06
MN1725	0.648	152.049		[M-H]-													1.72146e+06	1.17897e+06
MN1728	2.42	152.109		[M-H]-													11267.7	41600
MN1729	8.926	152.148		[M-H]-													27410.2	21657.5
MN1733	0.892	152.489		[M-H]-													12404.5	16349.3
MN1734	7.184	152.508		[M-H]-													11721.5	22194.9
MN1744	0.751	152.884		[M-H]-													59427960	6.69842e+07
MN1745	0.632	152.884		[M-H]-													16074397	1.59936e+07
MN1746	9.563	152.932		[M-H]-													224039	53197.2
MN1747	0.709	152.996		[M-H]-													171770	185607
MN1748	0.943	153.003		[M-H]-													265523	514337
MN1749	7.041	153.02		[M-H]-													190849	379274
MN1750	2.916	153.02		[M-H]-													806238	417377
MN1751	0.278	153.02		[M-H]-													1.06219e+06	1.182e+06
MN1752	3.694	153.02	Gentisic acid	[M-H]-	C7H6O4	WXTMDXOMEHJXQO-UHFFFAOYSA-N	71.5	HMDB0000152	C00628	Benzenoids	Benzene and substituted derivatives	Benzoic acids and derivatives				#490-79-9	1.22235e+06	266411
MN1753	4.391	153.02	2-(3,4-Dihydroxyphenyl)-3,5,6,7-tetrahydroxychromenium	[M-H]-	C15H11O7		93.2										1.94564e+06	565572
MN1754	3.24	153.056	trans-1,4-Cyclohexanedicarboxylic acid	[M-H]-	C8H12O4	PXGZQGDTEZPERC-UHFFFAOYSA-N	88.9			Organic acids and derivatives	Carboxylic acids and derivatives	Dicarboxylic acids and derivatives					211577	1.8653e+06
MN1755	4.245	153.056		[M-H]-													254958	289982
MN1756	7.038	153.084		[M-H]-													80484.3	27823.4
MN1760	7.812	153.252		[M-H]-													26687.3	15143.9
MN1762	7.905	153.283		[M-H]-													13754.4	13615.8
MN1763	7.225	153.359		[M-H]-													11895	17092.1
MN1766	0.641	153.508		[M-H]-													25498.8	61571.7
MN1771	7.81	153.697		[M-H]-													11926	21248.3
MN1774	7.331	153.794		[M-H]-													16827.6	31795.2
MN1775	0.73	153.869		[M-H]-													1361256	1.54664e+06
MN1776	7.045	153.869		[M-H]-													1.91208e+06	1.96515e+06
MN1777	8.816	153.869		[M-H]-													6.55859e+06	3.82209e+06
MN1778	9.004	153.869		[M-H]-													3.64574e+06	6.36782e+06
MN1779	7.577	153.869		[M-H]-													9136298	7.46578e+06
MN1780	8.639	153.869		[M-H]-													5.06001e+06	5.9509e+06
MN1781	9.371	153.869		[M-H]-													2.27568e+06	3.23758e+06
MN1782	9.549	153.869		[M-H]-													1.53453e+06	1.57016e+06
MN1783	7.113	153.869		[M-H]-													1.97648e+06	3.05704e+06
MN1784	7.403	153.869		[M-H]-													2542535	2.71453e+06
MN1785	5.185	153.869		[M-H]-													2.4098e+06	3.73503e+06
MN1786	5.034	153.869		[M-H]-													384872	1.77695e+06
MN1787	0.247	153.9		[M-H]-													257059	330162
MN1788	4.983	154.015		[M-H]-													161112	170827
MN1789	3.303	154.015		[M-H]-													601703	18255.3
MN1790	0.65	154.046		[M-H]-													567064	107786
MN1791	0.755	154.062		[M-H]-													259719	221544
MN1792	0.541	154.062		[M-H]-													592963	699645
MN1793	0.83	154.062		[M-H]-													20047.2	164534
MN1794	0.971	154.063		[M-H]-													18995.2	10499.2
MN1798	8.328	154.387		[M-H]-													14017.6	18243.8
MN1800	7.786	154.436		[M-H]-													31391.4	13863.1
MN1802	8.938	154.542		[M-H]-													42720.9	44767.8
MN1804	7.901	154.608		[M-H]-													29776	15248.2
MN1809	0.751	154.881		[M-H]-													14648014	2.13593e+07
MN1810	0.634	154.881		[M-H]-													5.23043e+06	5.29327e+06
MN1811	0.903	154.919		[M-H]-													16718556	1.33239e+07
MN1812	0.819	154.919		[M-H]-													26284682	2.18174e+07
MN1813	1.143	154.919	1,2,4,5-Tetrathiane	[M-H]-	C2H4S4	VXTWQLLUXWBOGW-UHFFFAOYSA-N	72.8	HMDB0031185		Organoheterocyclic compounds	Tetrathianes					#291-22-5	6.11999e+06	6.00086e+06
MN1814	0.993	154.919		[M-H]-													13221604	1.6014e+07
MN1815	1.069	154.919		[M-H]-													5739141	6.93365e+06
MN1816	0.736	154.928		[M-H]-													2.60305e+06	1.05828e+06
MN1817	9.431	154.933		[M-H]-													48558.1	45061.2
MN1818	0.261	154.947		[M-H]-													204850	117458
MN1819	4.324	154.968		[M-H]-													45929.7	59922.3
MN1820	5.491	154.991		[M-H]-													109551	191886
MN1821	0.543	154.996		[M-H]-													292027	169290
MN1822	0.896	155.01		[M-H]-													493804	362413
MN1823	0.695	155.012		[M-2H]2-													578041	665933
MN1824	0.251	155.035		[M-H]-													86777.2	225792
MN1825	4.313	155.071		[M-H]-													267782	248823
MN1826	4.394	155.072		[M-H]-													324668	346327
MN1827	3.942	155.072		[M-H]-													177810	67968
MN1828	5.162	155.108		[M-H]-													254757	282421
MN1829	5.448	155.108		[M-H]-													39247.1	34096.2
MN1833	0.88	155.467		[M-H]-													20004.4	16532.7
MN1837	8.587	155.765		[M-H]-													35319.1	15998.9
MN1838	0.756	155.866		[M-H]-													693600	649243
MN1839	7.415	155.866		[M-H]-													2.62869e+06	2.20877e+06
MN1840	7.308	155.866		[M-H]-													782592	1.24171e+06
MN1841	9.002	155.866		[M-H]-													3.51709e+06	2.98861e+06
MN1842	8.55	155.866		[M-H]-													3367870	4.32119e+06
MN1843	8.819	155.866		[M-H]-													2.1031e+06	2.4246e+06
MN1844	7.043	155.866		[M-H]-													1.38469e+06	1.16112e+06
MN1845	7.116	155.866		[M-H]-													1.17607e+06	1.94758e+06
MN1846	7.579	155.866		[M-H]-													3.22089e+06	4.37917e+06
MN1847	5.185	155.866		[M-H]-													1.15199e+06	1.43546e+06
MN1848	9.371	155.866		[M-H]-													1.4705e+06	1.98534e+06
MN1849	9.556	155.866		[M-H]-													2.38012e+06	2.98672e+06
MN1850	0.235	155.897		[M-H]-													72767.8	10157.5
MN1852	4.164	156.031		[M-H]-													24243.8	34632
MN1853	0.236	156.067		[M-H]-													86757.8	183453
MN1854	3.361	156.067	APM	[M-H]-	C7H13NO4	JUQLUIFNNFIIKC-UHFFFAOYSA-N	91.2	HMDB0034252		Organic acids and derivatives	Carboxylic acids and derivatives	Amino acids, peptides, and analogues				#3721-85-5	1.13215e+06	1.75261e+06
MN1855	7.343	156.067		[M-H]-													33247.3	15744.4
MN1856	8.691	156.075		[M-H]-													40034	12162.3
MN1857	8.442	156.113		[M-H]-													12344.4	14056.4
MN1860	8.922	156.371		[M-H]-													33047.8	9416.68
MN1868	0.704	156.818		[M-H]-													20953.2	24892.2
MN1870	0.749	156.878		[M-H]-													1.16863e+06	1.76954e+06
MN1871	0.632	156.878		[M-H]-													385299	506685
MN1872	0.906	156.916		[M-H]-													5.72387e+06	4.47748e+06
MN1873	0.821	156.916		[M-H]-													8443122	1.02092e+07
MN1874	3.52	156.937	Medronic Acid	[M-H]-	CH6O6P2	MBKDYNNUVRNNRF-UHFFFAOYSA-N	70.4			Organic acids and derivatives	Organic phosphonic acids and derivatives	Bisphosphonates					1953738	1.35206e+06
MN1875	0.555	156.976		[M-H]-													111456	290675
MN1876	9.357	156.978		[M-H]-													30212.5	31938.4
MN1877	7.604	156.978		[M-H]-													21830.4	23890.1
MN1878	8.322	156.978		[M-H]-													33516.5	27573.9
MN1879	0.859	157.012		[M-H]-													4.61334e+06	4.18179e+06
MN1880	0.257	157.014		[M-H]-													342789	436947
MN1881	0.952	157.015		[M-H]-													6.85272e+06	4.8358e+06
MN1882	0.671	157.037	2H-1,4-Benzodiazepin-2-one	[M-H]-	C9H6N2O	RGGLEJFUEMKQSH-UHFFFAOYSA-N	67.1	HMDB0245760		Organoheterocyclic compounds	Benzodiazepines	1,4-benzodiazepines					21231240	2.06986e+07
MN1883	3.311	157.051		[M-H]-													408203	422832
MN1884	1.69	157.062	Boc-L-Orn-OH	[M-H]-	C10H20N2O4	GLZZMUULAVZVTA-UHFFFAOYSA-N	83.2			Organic acids and derivatives	Carboxylic acids and derivatives	Amino acids, peptides, and analogues					5377737	4511.53
MN1885	1.38	157.062		[M-H]-													57081.4	3668.92
MN1886	5.307	157.087		[M-H]-													405601	387343
MN1887	5.712	157.087		[M-H]-													862946	776934
MN1888	0.239	157.087		[M-H]-													99101.1	44951.4
MN1890	4.589	157.087		[M-H]-													230893	360628
MN1891	5.108	157.087	7-keto-n-caprylic acid	[M-H]-	C8H14O3	OSAHCBHKCKPJGI-UHFFFAOYSA-N	81.8			Lipids and lipid-like molecules	Fatty Acyls	Fatty acids and conjugates					1.03451e+06	1.04657e+06
MN1892	4.376	157.124		[M-H]-													123860	212212
MN1895	7.39	157.225		[M-H]-													20233	11947.4
MN1899	8.561	157.549		[M-H]-													33943.8	13652.8
MN1901	7.341	157.558		[M-H]-													35701.8	16662.6
MN1906	3.814	157.703		[M-H]-													499405	626914
MN1907	3.816	157.828		[M-H]-													251847	358639
MN1908	8.404	157.863		[M-H]-													276308	689077
MN1909	4.056	157.863		[M-H]-													282270	134732
MN1910	3.313	157.863		[M-H]-													225454	264172
MN1911	3.748	157.863		[M-H]-													335603	248463
MN1912	3.946	157.863		[M-H]-													424403	387555
MN1913	9.63	157.863		[M-H]-													577430	337641
MN1914	8.149	157.927		[M-H]-													32822.1	32958.8
MN1915	8.933	157.932		[M-H]-													38178.6	50483.4
MN1917	0.504	158.057		[M-H]-													1.18696e+06	269747
MN1918	4.037	158.082		[M-H]-													7130599	2.01597e+07
MN1919	3.923	158.082	Calystegine A7	[M-H]-	C7H13NO3	FSMRMYVITPBGGD-JRTVQGFMSA-N	89.7	HMDB0036384		Alkaloids and derivatives	Tropane alkaloids					#197565-90-5	5660411	1.00017e+07
MN1920	3.487	158.083		[M-H]-													1179417	1.72013e+06
MN1921	1.326	158.083		[M-H]-													284371	570060
MN1922	3.4	158.083	N-Acetylvaline	[M-H]-	C7H13NO3	IHYJTAOFMMMOPX-LURJTMIESA-N	88.6	HMDB0011757		Organic acids and derivatives	Carboxylic acids and derivatives	Amino acids, peptides, and analogues				#96-81-1	1144224	1.5741e+06
MN1927	7.801	158.532		[M-H]-													32325.3	12645.4
MN1931	8.949	158.683		[M-H]-													12988.1	15959.3
MN1933	0.674	158.847		[M-H]-													2.09328e+06	3.3093e+06
MN1934	2.595	158.847		[M-H]-													911815	109652
MN1935	9.6	158.847		[M-H]-													106400	91783.9
MN1936	1.145	158.847		[M-H]-													1.52487e+06	2.21482e+06
MN1937	0.424	158.883		[M-H]-													81669.2	117868
MN1938	0.896	158.912		[M-H]-													149484	93455.8
MN1939	3.52	158.934		[M-H]-													606209	388867
MN1940	9.403	158.979		[M-H]-													1.18291e+06	1.44838e+06
MN1941	0.515	158.979		[M-H]-													6568970	4.75634e+06
MN1942	6.122	158.986		[M-H]-													799335	2.4794e+06
MN1943	6.259	158.986		[M-H]-													826103	2.21166e+06
MN1944	3.225	159.03		[M-H]-													297883	354047
MN1945	3.379	159.03		[M-H]-													247228	243034
MN1946	0.236	159.03		[M-H]-													2.48567e+06	2.74223e+06
MN1947	1.065	159.03		[M-H]-													866430	703639
MN1948	3.767	159.067	5-Dihydroxyhept-6-enoic acid	[M-H]-	C7H12O4	VDXAJPMEBTVBFW-UHFFFAOYSA-N	88.6	HMDB0246781		Lipids and lipid-like molecules	Fatty Acyls	Fatty acids and conjugates					909675	948214
MN1949	4.523	159.067		[M-H]-													379943	230222
MN1950	3.227	159.093		[M-H]-													98725	177700
MN1951	5.019	159.103	3-Hydroxyoctanoic acid	[M-H]-	C8H16O3	NDPLAKGOSZHTPH-UHFFFAOYSA-N	90.6	HMDB0001954	C20793	Organic acids and derivatives	Hydroxy acids and derivatives	Medium-chain hydroxy acids and derivatives				#33796-86-0	1.57784e+06	2.98834e+06
MN1952	4.876	159.103		[M-H]-													709057	893349
MN1953	4.603	159.103	4-Hydroxyvalproic acid	[M-H]-	C8H16O3	OASKNPCLIHUTTL-UHFFFAOYSA-N	84.9	HMDB0013900	C16649	Lipids and lipid-like molecules	Fatty Acyls	Fatty acids and conjugates	Lipids	FA Fatty acyls	FA01 Fatty Acids and Conjugates	#60113-82-8	1324756	992793
MN1954	5.326	159.103		[M-H]-													286244	352687
MN1956	7.146	159.242		[M-H]-													18476.7	27718.2
MN1957	8.022	159.293		[M-H]-													31373.9	30235.3
MN1960	7.238	159.691		[M-H]-													35347.6	14424.6
MN1962	0.948	159.86		[M-H]-													170736	508339
MN1963	4.065	159.86		[M-H]-													204826	268327
MN1964	9.722	159.86		[M-H]-													487676	488799
MN1965	3.569	159.86		[M-H]-													141435	269451
MN1966	0.307	159.894		[M-H]-													220873	216117
MN1967	7.114	159.935		[M-H]-													39984.1	30201.4
MN1968	0.722	159.978		[M-H]-													35373.3	469115
MN1969	1.067	160.025		[M-H]-													31678.9	30408.3
MN1970	0.971	160.025		[M-H]-													37437.4	25325
MN1971	0.974	160.062		[M-H]-													1.31673e+06	797740
MN1972	0.667	160.062		[M-H]-													735726	890804
MN1973	3.758	160.062		[M-H]-													339660	35801.7
MN1974	1.326	160.062		[M-H]-													97675.6	20940.5
MN1977	0.768	160.328		[M-H]-													73372.8	12676.3
MN1980	0.613	160.544		[M-H]-													53261.9	55100.9
MN1982	7.803	160.736		[M-H]-													13261.1	30181.2
MN1983	9.605	160.842		[M-H]-													4694204	5.15948e+06
MN1984	0.669	160.842		[M-H]-													45741972	6.552e+07
MN1985	3.63	160.842		[M-H]-													5632443	5.14327e+06
MN1986	3.777	160.842		[M-H]-													4.18089e+06	3.299e+06
MN1987	0.976	160.842		[M-H]-													8933718	5.96605e+06
MN1988	4.086	160.842		[M-H]-													5.46533e+06	1.48381e+06
MN1989	0.76	160.842		[M-H]-													50738590	5.83663e+07
MN1990	1.828	160.842		[M-H]-													19676354	1.09098e+07
MN1991	3.372	160.842		[M-H]-													1.53384e+06	2.75215e+06
MN1992	1.145	160.842		[M-H]-													27611768	4.1021e+07
MN1993	0.361	160.842		[M-H]-													3.95396e+06	819873
MN1994	1.075	160.842		[M-H]-													15992113	1.78319e+07
MN1995	3.909	160.842		[M-H]-													2183477	1.87314e+06
MN1996	0.246	160.893		[M-H]-													133630	280500
MN1997	3.627	160.897		[M-H]-													814733	647140
MN1998	3.289	160.906		[M-H]-													99157060	7.53734e+07
MN1999	0.625	160.916		[M-H]-													2.75504e+06	2.71145e+06
MN2000	0.744	160.916		[M-H]-													3237681	3.44253e+06
MN2001	8.833	160.936		[M-H]-													164795	50972.9
MN2002	9.475	160.936		[M-H]-													125867	223649
MN2003	7.134	160.936		[M-H]-													141862	317387
MN2004	6.132	160.936		[M-H]-													387556	324487
MN2005	9.384	160.936		[M-H]-													84846.9	274190
MN2006	4.126	160.965		[M-H]-													8547982	2.43942e+06
MN2007	9.407	160.976		[M-H]-													96336.9	124102
MN2008	6.259	160.983		[M-H]-													252405	709135
MN2009	1.14	160.999		[M-H]-													710905	2.01901e+06
MN2010	4.121	161.046		[M-H]-													3.38171e+06	2.17726e+06
MN2011	0.236	161.046		[M-H]-													32621588	3.43068e+07
MN2012	6.129	161.046	.beta.-D-Glucopyranose	[M-H]-	C6H12O6	WQZGKKKJIJFFOK-VFUOTHLCSA-N	77.5	HMDB0000122	C00221	Organic oxygen compounds	Organooxygen compounds	Carbohydrates and carbohydrate conjugates				#492-61-5	1.2815e+06	3.00922e+06
MN2013	0.534	161.046	(2S)-2-[(2S,3S,4R)-3,4-Dihydroxyoxolan-2-yl]-2-hydroxyacetaldehyde	[M-H]-	C6H10O5	WZYRMLAWNVOIEX-UHFFFAOYSA-N	65.5	HMDB0246074		Organoheterocyclic compounds	Oxolanes						6.20001e+06	6.62509e+06
MN2014	6.279	161.046	2-(2-Hydroxy-1-oxopropoxy)propionic acid	[M-H]-	C6H10O5	OZZQHCBFUVFZGT-UHFFFAOYSA-N	64.6	HMDB0247139		Organic acids and derivatives	Carboxylic acids and derivatives	Dicarboxylic acids and derivatives					2380170	3.09958e+06
MN2015	9.492	161.046	Conduritol epoxide	[M-H]-	C6H10O5	ZHMWOVGZCINIHW-UHFFFAOYSA-N	78	HMDB0247281		Organoheterocyclic compounds	Oxepanes						7210173	1.00125e+07
MN2016	0.624	161.046		[M-H]-													2712494	2.81181e+06
MN2017	0.839	161.046		[M-H]-													8927121	4.80905e+06
MN2018	1.185	161.046	3-Hydroxy-3-methylglutarate	[M-H]-	C6H10O5	NPOAOTPXWNWTSH-UHFFFAOYSA-N	80.1	HMDB0000355	C03761	Lipids and lipid-like molecules	Fatty Acyls	Fatty acids and conjugates				#503-49-1	14599457	1.52973e+07
MN2019	2.139	161.082		[M-H]-													84753.9	26038.8
MN2020	3.671	161.082		[M-H]-													40290.8	3402.7
MN2027	7.395	161.572		[M-H]-													13596.4	12391.3
MN2028	7.902	161.597		[M-H]-													16638.2	17226.4
MN2031	8.597	161.755		[M-H]-													12085.9	25422.3
MN2032	7.595	161.78		[M-H]-													16783.9	10736.9
MN2036	4.213	161.85		[M-H]-													1.11767e+06	1.04175e+06
MN2037	9.72	161.85		[M-H]-													2.73323e+06	2.73959e+06
MN2038	1.913	161.85		[M-H]-													928725	1.0488e+06
MN2039	0.512	161.876		[M-H]-													168229	220884
MN2040	8.846	161.914		[M-H]-													1.54098e+06	854296
MN2041	7.14	161.914		[M-H]-													1.16862e+06	1.77843e+06
MN2042	5.894	161.914		[M-H]-													2.26454e+06	2.28428e+06
MN2043	7.279	161.914		[M-H]-													2.42365e+06	1.14415e+06
MN2044	7.02	161.914		[M-H]-													1.96971e+06	828700
MN2045	9.016	161.914		[M-H]-													1.19698e+06	643650
MN2046	9.384	161.914		[M-H]-													1.09928e+06	1.28562e+06
MN2047	9.64	161.914		[M-H]-													5869681	5.894e+06
MN2048	9.51	161.914		[M-H]-													4354618	3.36012e+06
MN2049	0.236	161.926		[M-H]-													127995	38392
MN2050	0.622	161.994		[M-H]-													450779	701782
MN2051	3.272	162.056		[M-H]-													214299	339320
MN2053	0.703	162.112		[M-H]-													23336.1	3429.96
MN2054	7.323	162.148		[M-H]-													15388.5	14525.6
MN2061	7.211	162.708		[M-H]-													12635.6	18792.9
MN2064	9.603	162.839		[M-H]-													4.91157e+06	6.46233e+06
MN2065	4.105	162.839		[M-H]-													2.93002e+06	3.03254e+06
MN2066	0.669	162.839		[M-H]-													49398028	7.34869e+07
MN2067	3.777	162.839		[M-H]-													2.2838e+06	4.90775e+06
MN2068	3.63	162.839		[M-H]-													5994340	5.08895e+06
MN2069	0.76	162.839		[M-H]-													56442756	8.78255e+07
MN2070	1.833	162.839		[M-H]-													11651523	2.29347e+07
MN2071	1.145	162.839		[M-H]-													29055026	4.48654e+07
MN2072	3.861	162.839		[M-H]-													2.30519e+06	2.17306e+06
MN2073	1.075	162.839		[M-H]-													16871562	1.9348e+07
MN2074	0.886	162.839		[M-H]-													4.17147e+06	1.85576e+07
MN2075	0.236	162.894		[M-H]-													349514	191850
MN2076	3.625	162.894		[M-H]-													899483	724340
MN2077	3.293	162.894		[M-H]-													108344216	7.68382e+07
MN2078	0.745	162.913		[M-H]-													2.30152e+06	954391
MN2079	0.625	162.913		[M-H]-													1591103	1.84978e+06
MN2080	4.124	162.962		[M-H]-													2561310	759120
MN2081	0.697	162.978		[M-H]-													1446076	1.65769e+06
MN2082	3.232	162.982		[M-H]-													488927	400357
MN2083	9.506	162.983		[M-H]-													498239	636905
MN2084	9.756	162.983		[M-H]-													1.43923e+06	4.7453e+06
MN2085	1.14	162.996		[M-H]-													266055	662882
MN2086	4.258	163.04	2-Hydroxycinnamic acid, predominantly trans	[M-H]-	C9H8O3	PMOWTIHVNWZYFI-AATRIKPKSA-N	80.1			Phenylpropanoids and polyketides	Cinnamic acids and derivatives	Hydroxycinnamic acids and derivatives					1.71117e+06	195697
MN2087	3.325	163.04		[M-H]-													230133	281684
MN2088	0.375	163.04		[M-H]-													145321	230107
MN2089	3.899	163.04		[M-H]-													392886	28915.8
MN2090	1.006	163.061		[M-H]-													73590.2	29279.9
MN2091	1.293	163.061		[M-H]-													349702	393499
MN2092	0.713	163.061		[M-H]-													48621.8	47123.9
MN2093	7.856	163.114		[M-H]-													274956	262064
MN2099	8.413	163.423		[M-H]-													13395.6	13769.5
MN2100	3.832	163.446		[M-H]-													17276.8	6699.28
MN2102	9.02	163.564		[M-H]-													11776.4	13016.3
MN2104	8.27	163.765		[M-H]-													12459.6	12475.3
MN2105	1.899	163.847		[M-H]-													635031	1.20065e+06
MN2106	4.226	163.847		[M-H]-													665589	1.25002e+06
MN2107	9.747	163.847		[M-H]-													2675316	4.32638e+06
MN2108	9.56	163.898		[M-H]-													4.41078e+06	879471
MN2109	5.031	163.898		[M-H]-													1.47276e+06	929741
MN2110	9.703	163.898		[M-H]-													2742604	3.66433e+06
MN2111	9.421	163.914		[M-H]-													536108	801466
MN2112	0.51	163.929		[M-H]-													591351	638255
MN2113	3.885	163.942		[M-H]-													207276	56814.1
MN2114	0.243	163.942		[M-H]-													520659	310069
MN2115	0.618	163.991		[M-H]-													106529	123300
MN2116	0.856	164.012		[M-H]-													41585.9	289788
MN2117	0.964	164.012		[M-H]-													832327	1.47035e+06
MN2118	4.436	164.036		[M-H]-													117313	122498
MN2119	2.733	164.036		[M-H]-													244938	379610
MN2120	11.494	164.036		[M-H]-													33811	15475.6
MN2122	1.828	164.072	L-Phenylalanine	[M-H]-	C9H11NO2	COLNVLDHVKWLRT-QMMMGPOBSA-N	79.6	HMDB0000159	C00079	Organic acids and derivatives	Carboxylic acids and derivatives	Amino acids, peptides, and analogues	Peptides	Amino acids	Common amino acids	#63-91-2	4092193	4.92667e+06
MN2123	4.359	164.072		[M-H]-													80330.6	61761.6
MN2124	3.706	164.072		[M-H]-													26910.8	98247.5
MN2125	0.718	164.107		[M-H]-													21811.1	37366.4
MN2128	7.664	164.306		[M-H]-													12319.9	13650.7
MN2130	9.106	164.347		[M-H]-													15336.1	14656.7
MN2131	7.622	164.519		[M-H]-													12991.2	13815.9
MN2133	0.887	164.57		[M-H]-													19786.3	12650.7
MN2135	7.809	164.624		[M-H]-													30558.9	15677.6
MN2137	7.827	164.755		[M-H]-													11464.9	14947.7
MN2138	3.777	164.836		[M-H]-													980558	1.31926e+06
MN2139	9.605	164.836		[M-H]-													1.60239e+06	1.76572e+06
MN2140	3.629	164.836		[M-H]-													1.37102e+06	1.38985e+06
MN2141	0.669	164.836		[M-H]-													19082038	2.63994e+07
MN2142	3.183	164.836		[M-H]-													633084	1.25743e+06
MN2143	4.061	164.836		[M-H]-													968437	827750
MN2144	3.344	164.836		[M-H]-													632986	823474
MN2145	0.357	164.836		[M-H]-													1478664	362071
MN2146	0.76	164.836		[M-H]-													19661784	3.09506e+07
MN2147	1.831	164.836		[M-H]-													3.99926e+06	5.63304e+06
MN2148	1.145	164.836		[M-H]-													10482376	1.70671e+07
MN2149	3.909	164.836		[M-H]-													749051	849338
MN2150	3.856	164.836		[M-H]-													781192	668315
MN2151	3.293	164.891		[M-H]-													36327908	2.52971e+07
MN2152	0.44	164.91		[M-H]-													165006	236084
MN2153	0.503	164.928		[M-H]-													514282	569696
MN2154	9.428	164.928		[M-H]-													669582	827318
MN2155	0.817	164.948		[M-H]-													5441720	5.18452e+06
MN2156	0.922	164.948		[M-H]-													10098033	1.11525e+07
MN2157	1.009	164.948		[M-H]-													15467255	1.30832e+07
MN2158	0.699	164.975		[M-H]-													521011	365326
MN2159	7.071	165.019		[M-H]-													1.68293e+06	1.77486e+06
MN2160	3.225	165.019		[M-H]-													790967	1.17915e+06
MN2161	8.705	165.019		[M-H]-													2.80304e+06	2.39685e+06
MN2162	8.839	165.02	PHTHALIC ACID	[M-H]-	C8H6O4	XNGIFLGASWRNHJ-UHFFFAOYSA-N	86.1	HMDB0002107	C01606	Benzenoids	Benzene and substituted derivatives	Benzoic acids and derivatives				#88-99-3	3.47995e+06	8.51078e+06
MN2163	3.885	165.02		[M-H]-													5437698	6.61868e+06
MN2164	9.016	165.02		[M-H]-													1.47695e+06	1.69857e+06
MN2165	3.993	165.02	Isophthalic acid	[M-H]-	C8H6O4	QQVIHTHCMHWDBS-UHFFFAOYSA-N	79.9		C22203	Benzenoids	Benzene and substituted derivatives	Benzoic acids and derivatives				#121-91-5	5058829	1.70144e+06
MN2166	9.382	165.02		[M-H]-													2439726	3.45682e+06
MN2167	0.653	165.041		[M-H]-													3.64305e+06	1.04998e+06
MN2168	0.859	165.056		[M-H]-													316851	184256
MN2169	0.236	165.056		[M-H]-													221067	232570
MN2170	4.584	165.056		[M-H]-													585054	754557
MN2171	4.362	165.056	D(+)-Phenyllactic acid	[M-H]-	C9H10O3	VOXXWSYKYCBWHO-QMMMGPOBSA-N	88.6	HMDB0000563	C05607	Phenylpropanoids and polyketides	Phenylpropanoic acids					#7326-19-4	3.72446e+06	2.03452e+06
MN2173	8.046	165.225		[M-H]-													11899.4	30951
MN2178	7.968	165.455		[M-H]-													13607.6	18291.1
MN2179	8.147	165.514		[M-H]-													21145.1	13684
MN2181	8.179	165.752		[M-H]-													14314.8	10688.8
MN2182	4.155	165.844		[M-H]-													181767	200830
MN2183	9.733	165.844		[M-H]-													317073	470710
MN2184	9.736	165.895		[M-H]-													1.77171e+06	1.36373e+06
MN2185	9.533	165.895		[M-H]-													615641	443362
MN2186	0.924	165.951		[M-H]-													84338.1	39401.9
MN2187	5.182	166	6H-Thieno[2,3-b]pyrrole-5-carboxylic acid	[M-H]-	C7H5NO2S	SEPXFZLYPWFMSY-UHFFFAOYSA-N	80.3			Organoheterocyclic compounds	Thienopyrroles						570940	4475.03
MN2188	5.259	166.015	Cinchomeronic acid	[M-H]-	C7H5NO4	MUYSADWCWFFZKR-UHFFFAOYSA-N	82.3			Organoheterocyclic compounds	Pyridines and derivatives	Pyridinecarboxylic acids and derivatives					815088	1.10785e+06
MN2189	4.915	166.015		[M-H]-													344031	505291
MN2190	0.835	166.018		[M-H]-													1.36732e+06	1.32524e+06
MN2191	0.653	166.039	2,8-Dihydroxyadenine	[M-H]-	C5H5N5O2	XFBOJHLYDJZYSP-UHFFFAOYSA-N	68.4	HMDB0000401	C22500	Organoheterocyclic compounds	Imidazopyrimidines	Purines and purine derivatives				#30377-37-8	9154783	8.00543e+06
MN2192	5.823	166.051		[M-H]-													575753	670502
MN2193	5.977	166.051	Cefprozil impurity A	[M-H]-	C8H9NO3	LJCWONGJFPCTTL-SSDOTTSWSA-N	85.8			Organic acids and derivatives	Carboxylic acids and derivatives	Amino acids, peptides, and analogues					537071	692931
MN2194	5.903	166.051		[M-H]-													383972	515804
MN2196	8.243	166.279		[M-H]-													42648.2	17054.2
MN2202	0.674	166.642		[M-H]-													56355.1	22426.3
MN2203	7.353	166.832		[M-H]-													35099.5	25565.4
MN2204	0.669	166.833		[M-H]-													2.21455e+06	3.21491e+06
MN2205	1.831	166.833		[M-H]-													388186	820010
MN2206	1.145	166.833		[M-H]-													1.07919e+06	1.90758e+06
MN2207	7.216	166.837		[M-H]-													51072.4	70070.5
MN2208	0.632	166.861		[M-H]-													675039	522889
MN2209	0.764	166.861		[M-H]-													880922	991650
MN2210	3.295	166.888		[M-H]-													3833250	2.54472e+06
MN2211	0.51	166.924		[M-H]-													156383	210225
MN2212	8.512	166.999		[M-H]-													40882	38368.9
MN2213	9.006	166.999		[M-H]-													16555.7	18825.5
MN2214	0.95	167.021	Uric acid	[M-H]-	C5H4N4O3	LEHOTFFKMJEONL-UHFFFAOYSA-N	93	HMDB0000289	C00366	Organoheterocyclic compounds	Imidazopyrimidines	Purines and purine derivatives				#69-93-2	110112030	1.03574e+08
MN2215	0.716	167.021	3-(methylthio)benzoic acid	[M-H]-	C8H8O2S	PZGADOOBMVLBJE-UHFFFAOYSA-N	89.1										45175156	4.18477e+07
MN2216	3.477	167.035		[M-H]-													629670	195598
MN2217	3.397	167.035		[M-H]-													197269	133880
MN2218	0.238	167.035		[M-H]-													934036	972164
MN2219	0.512	167.072		[M-H]-													62465.1	16874.4
MN2220	5.358	167.108		[M-H]-													400607	442434
MN2221	4.009	167.108		[M-H]-													42757.6	7468.88
MN2222	0.664	167.254		[M-H]-													22977.2	34598
MN2223	0.853	167.258		[M-H]-													17030.1	34598
MN2231	8.83	167.837		[M-H]-													2.45303e+06	1.79054e+06
MN2232	8.561	167.837		[M-H]-													1821937	1.09998e+06
MN2233	9.6	167.837		[M-H]-													735507	490309
MN2234	9.026	167.837		[M-H]-													1.26839e+06	2.26039e+06
MN2235	7.019	167.837		[M-H]-													737772	506809
MN2236	7.453	167.837		[M-H]-													1.20482e+06	1.09351e+06
MN2237	7.585	167.837		[M-H]-													898436	1.0549e+06
MN2238	7.166	167.837		[M-H]-													508130	617023
MN2239	9.459	167.837		[M-H]-													859435	614211
MN2240	7.272	167.837		[M-H]-													544637	897728
MN2241	8.119	167.837		[M-H]-													611823	613125
MN2242	0.745	167.841		[M-H]-													31839.8	4922.83
MN2243	8.004	167.884		[M-H]-													23029	21238.4
MN2245	0.791	167.991		[M-H]-													14595.1	80742
MN2247	4.254	168.03		[M-H]-													50627.6	64111.2
MN2248	5.576	168.03		[M-H]-													54722.9	90888.1
MN2249	5.653	168.03		[M-H]-													41639.5	33188.4
MN2250	3.704	168.03		[M-H]-													43525.1	30080.7
MN2251	2.463	168.031		[M-H]-													451951	11117.9
MN2252	0.653	168.036		[M-H]-													3.27004e+06	3.30494e+06
MN2253	3.558	168.067		[M-H]-													53482.5	4649.29
MN2254	0.536	168.078		[M-H]-													46814.2	27717.5
MN2260	8.238	168.68		[M-H]-													12908.1	13234.9
MN2261	7.09	168.693		[M-H]-													29755.1	7704.68
MN2262	0.763	168.85		[M-H]-													1.76423e+06	2.91848e+06
MN2263	0.634	168.858		[M-H]-													718264	568585
MN2264	0.252	168.887		[M-H]-													1.64348e+06	1.37895e+06
MN2265	4.565	168.99		[M-H]-													94272	49001.5
MN2266	1.831	169.014		[M-H]-													482966	420096
MN2267	3.22	169.014		[M-H]-													801267	843686
MN2268	8.834	169.014		[M-H]-													948506	2.11528e+06
MN2269	7.152	169.014		[M-H]-													316251	320617
MN2270	9.021	169.015		[M-H]-													740690	238220
MN2271	1.284	169.015		[M-H]-													1.92343e+06	511523
MN2272	7.292	169.015		[M-H]-													254144	496272
MN2273	9.379	169.015		[M-H]-													786557	968248
MN2274	0.257	169.051		[M-H]-													371643	306656
MN2275	5.707	169.087		[M-H]-													417588	201435
MN2276	3.063	169.087		[M-H]-													137442	16876.2
MN2277	0.252	169.087		[M-H]-													80418.9	56345.5
MN2278	3.819	169.088		[M-H]-													187741	147086
MN2279	6.321	169.124		[M-H]-													197971	191028
MN2280	6.858	169.16		[M-H]-													81981.9	64227.4
MN2281	6.441	169.16		[M-H]-													41888.3	22140.7
MN2282	6.503	169.16		[M-H]-													51581.1	77524.7
MN2285	7.768	169.612		[M-H]-													12428.4	31939
MN2288	7.889	169.726		[M-H]-													14029	12191.5
MN2289	7.005	169.834		[M-H]-													928396	824668
MN2290	7.285	169.834		[M-H]-													1.62141e+06	711358
MN2291	9.023	169.834		[M-H]-													1.79187e+06	2.02122e+06
MN2292	7.595	169.834		[M-H]-													1.27197e+06	1.65969e+06
MN2293	8.683	169.834		[M-H]-													1.76835e+06	1.48538e+06
MN2294	7.146	169.834		[M-H]-													1.35867e+06	634551
MN2295	7.443	169.834		[M-H]-													1.63316e+06	1.15357e+06
MN2296	8.837	169.834		[M-H]-													3.23381e+06	3.70084e+06
MN2297	8.129	169.834		[M-H]-													875022	581135
MN2298	9.556	169.834		[M-H]-													1.13061e+06	1.61459e+06
MN2299	9.374	169.834		[M-H]-													417930	770146
MN2300	0.856	169.9		[M-H]-													859700	762824
MN2301	0.96	169.9		[M-H]-													1.50541e+06	1.53987e+06
MN2302	3.96	169.9		[M-H]-													147342	92333.3
MN2303	3.772	169.992		[M-H]-													144983	175160
MN2304	8.507	170.058		[M-H]-													12591.1	13041.4
MN2305	4.171	170.082		[M-H]-													33895.7	108529
MN2306	4.035	170.083	N-Acetylisonipecotic acid	[M-H]-	C8H13NO3	WFCLWJHOKCQYOQ-UHFFFAOYSA-N	81.9			Organoheterocyclic compounds	Piperidines	Piperidinecarboxylic acids and derivatives					979918	1.64909e+06
MN2307	4.261	170.083		[M-H]-													76927.3	198248
MN2312	7.617	170.457		[M-H]-													26632.5	11973.5
MN2317	9.483	170.834		[M-H]-													1.98152e+06	1.09001e+06
MN2318	0.908	170.847		[M-H]-													868266	931408
MN2319	0.758	170.847		[M-H]-													1.13054e+06	2.38881e+06
MN2320	4.086	170.871		[M-H]-													235760	246297
MN2321	9.77	170.871		[M-H]-													650392	511768
MN2322	3.709	170.871		[M-H]-													1.26988e+06	1.02117e+06
MN2323	0.517	170.871		[M-H]-													1.56932e+06	1.64627e+06
MN2324	9.393	170.939		[M-H]-													75851.5	36840.9
MN2325	3.393	170.942		[M-H]-													251902	163312
MN2326	0.254	170.942		[M-H]-													353894	508389
MN2327	9.798	170.942		[M-H]-													270608	805577
MN2328	0.615	170.945		[M-H]-													4.77974e+06	4.27431e+06
MN2330	0.69	171.007		[M-H]-													1.88221e+06	457000
MN2331	3.41	171.013		[M-H]-													53259.8	63514.5
MN2332	1.319	171.028		[M-H]-													663752	1.29695e+06
MN2333	1.409	171.028		[M-H]-													685077	1.72775e+06
MN2334	1.143	171.028		[M-H]-													2.87088e+06	8.47393e+06
MN2335	1.215	171.028		[M-H]-													971838	2.67769e+06
MN2336	0.237	171.03		[M-H]-													85279.3	44062.5
MN2337	0.9	171.066		[M-H]-													281559	190480
MN2338	2.102	171.066		[M-H]-													181295	1.33653e+06
MN2339	4.1	171.067		[M-H]-													840518	2.30162e+06
MN2340	4.42	171.067		[M-H]-													2603640	2.61076e+06
MN2341	4.612	171.067		[M-H]-													1213721	256606
MN2342	4.338	171.067		[M-H]-													776239	1.01935e+06
MN2343	0.252	171.067		[M-H]-													647007	334466
MN2344	5.021	171.103	9-Hydroxy-6Z-nonenoic acid	[M-H]-	C9H16O3	ZANZRABKHVYZNF-RQOWECAXSA-N	79.1			Organic acids and derivatives	Hydroxy acids and derivatives	Medium-chain hydroxy acids and derivatives					2911975	3.65743e+06
MN2346	0.711	171.187		[M-H]-													56578.4	17062.9
MN2347	6.984	171.249		[M-H]-													12281.9	15772.9
MN2348	0.648	171.299		[M-H]-													41176.8	63824.9
MN2349	8.026	171.319		[M-H]-													12152.7	13792.6
MN2351	8.232	171.683		[M-H]-													12263.7	12232.8
MN2354	7.142	171.832		[M-H]-													486258	567268
MN2355	8.832	171.832		[M-H]-													1.52944e+06	2.08672e+06
MN2356	9.57	171.832		[M-H]-													540196	453806
MN2357	8.886	171.866		[M-H]-													192975	17955.4
MN2358	0.957	171.897		[M-H]-													834053	948763
MN2359	0.233	171.911		[M-H]-													40753.8	46483.5
MN2360	0.956	171.947		[M-H]-													75052.7	25639.5
MN2361	7.393	171.947		[M-H]-													61861	57289.9
MN2365	5.613	171.981		[M-H]-													333641	443083
MN2367	0.531	171.987		[M-H]-													14712	14547.6
MN2368	0.613	172.023		[M-H]-													1.40571e+06	1.55099e+06
MN2369	4.154	172.098	N-Acetylleucine	[M-H]-	C8H15NO3	WXNXCEHXYPACJF-UHFFFAOYSA-N	83.9	HMDB0011756	C02710	Organic acids and derivatives	Carboxylic acids and derivatives	Amino acids, peptides, and analogues				#1188-21-2	3.79604e+06	7.31017e+06
MN2370	4.058	172.098	N-Acetylisoleucine	[M-H]-	C8H15NO3	JDTWZSUNGHMMJM-FSPLSTOPSA-N	91.6	HMDB0061684		Organic acids and derivatives	Carboxylic acids and derivatives	Amino acids, peptides, and analogues				#3077-46-1	1.96005e+06	5.31503e+06
MN2371	1.51	172.098		[M-H]-													881300	2.13045e+06
MN2372	4.379	172.098		[M-H]-													715314	1.18038e+06
MN2373	4.315	172.106		[M-H]-													179967	239401
MN2375	0.629	172.222		[M-H]-													40286.5	3753.73
MN2378	0.85	172.359		[M-H]-													19706.8	28468.9
MN2379	8.522	172.388		[M-H]-													12454.7	29514.3
MN2383	8.598	172.546		[M-H]-													12934.5	23779.1
MN2388	9.492	172.831		[M-H]-													1.23707e+06	792654
MN2389	0.69	172.843		[M-H]-													2.03712e+06	2.87529e+06
MN2390	0.824	172.843		[M-H]-													2.56583e+06	880340
MN2391	9.759	172.868		[M-H]-													241302	135869
MN2392	0.517	172.868		[M-H]-													1.14549e+06	1.22687e+06
MN2393	0.333	172.868		[M-H]-													433929	477051
MN2394	3.707	172.868		[M-H]-													669376	382302
MN2395	1.02	172.868		[M-H]-													466546	808865
MN2396	0.83	172.868		[M-H]-													239007	335790
MN2397	9.442	172.87		[M-H]-													376318	255909
MN2398	0.615	172.941		[M-H]-													1457109	1.47247e+06
MN2399	1.103	172.962		[M-H]-													100196	54492.6
MN2400	3.791	172.992	Phenol sulfate	[M-H]-	C6H6O4S	CTYRPMDGLDAWRQ-UHFFFAOYSA-N	86.1	HMDB0060015	C00850	Organic acids and derivatives	Organic sulfuric acids and derivatives	Arylsulfates				#937-34-8	129561620	9.95652e+07
MN2401	1.143	173.009		[M-H]-													5.5866e+06	5.0914e+06
MN2402	1.077	173.009	trans-Aconitic acid	[M-H]-	C6H6O6	GTZCVFVGUGFEME-HNQUOIGGSA-N	73	HMDB0000958	C02341	Organic acids and derivatives	Carboxylic acids and derivatives	Tricarboxylic acids and derivatives	Organic acids	Carboxylic acids	Tricarboxylic acids	#4023-65-8	1.13208e+06	1.43914e+06
MN2403	0.952	173.009		[M-H]-													1.6371e+06	1.19039e+06
MN2404	0.713	173.009		[M-H]-													891387	1.61264e+06
MN2405	8.117	173.046		[M-H]-													33988.8	12825.8
MN2406	0.713	173.057		[M-H]-													1.47355e+06	2.03351e+06
MN2407	3.842	173.082		[M-H]-													682370	945123
MN2408	4.296	173.082		[M-H]-													9967589	1.72124e+07
MN2409	4.24	173.082	Suberic acid	[M-H]-	C8H14O4	TYFQFVWCELRYAO-UHFFFAOYSA-N	87.1	HMDB0000893	C08278	Lipids and lipid-like molecules	Fatty Acyls	Fatty acids and conjugates	Organic acids	Carboxylic acids	Dicarboxylic acids	#505-48-6	2.63213e+06	3.09225e+06
MN2410	0.678	173.093	N-Acetylornithine	[M-H]-	C7H14N2O3	JRLGPAXAGHMNOL-LURJTMIESA-N	89.3	HMDB0003357	C00437	Organic acids and derivatives	Carboxylic acids and derivatives	Amino acids, peptides, and analogues				#6205-08-9	3.14469e+06	3.53745e+06
MN2411	0.54	173.105		[M-H]-													1.28339e+06	1.11683e+06
MN2412	0.615	173.105		[M-H]-													2.66333e+06	2.9886e+06
MN2413	6.31	173.118		[M-H]-													261585	62230.1
MN2414	5.787	173.119		[M-H]-													541140	561469
MN2415	5.125	173.119	()-3-Hydroxynonanoic acid	[M-H]-	C9H18O3	XBUXARJOYUQNTC-UHFFFAOYSA-N	67.8	HMDB0031513		Organic acids and derivatives	Hydroxy acids and derivatives	Medium-chain hydroxy acids and derivatives				#88930-09-0	2.94219e+06	1.27597e+06
MN2416	5.21	173.119		[M-H]-													1.94961e+06	1.85496e+06
MN2417	5.496	173.119		[M-H]-													550650	599719
MN2418	7.576	173.119		[M-H]-													20936.6	15598.2
MN2421	8.519	173.286		[M-H]-													12098.9	13749.4
MN2425	7.698	173.459		[M-H]-													13221	16070
MN2426	7.471	173.517		[M-H]-													14871.3	23993.7
MN2427	7.268	173.553		[M-H]-													14740.8	13462.6
MN2431	9.6	173.829		[M-H]-													90928.5	37502.8
MN2432	9.026	173.829		[M-H]-													115894	127657
MN2433	7.892	173.829		[M-H]-													291172	65912.9
MN2434	0.751	173.843		[M-H]-													131735	176975
MN2435	9.614	173.871		[M-H]-													897584	580255
MN2436	7.071	173.926		[M-H]-													2.332e+06	2.39668e+06
MN2437	5.126	173.926		[M-H]-													1.45796e+06	2.13195e+06
MN2438	9.475	173.926		[M-H]-													1.16043e+06	3.84653e+06
MN2439	9.732	173.926		[M-H]-													5127896	6.01007e+06
MN2440	5.069	173.926		[M-H]-													726746	734222
MN2441	5.613	173.978		[M-H]-													113083	133375
MN2442	0.969	173.987		[M-H]-													774464	271494
MN2443	0.693	174.002		[M-H]-													290144	27332.5
MN2444	0.952	174.041		[M-H]-													1.91317e+06	1.68194e+06
MN2446	3.224	174.056		[M-H]-													15604.5	6655.55
MN2447	5.174	174.056		[M-H]-													37653.5	176681
MN2449	4.301	174.086		[M-H]-													906443	1.59813e+06
MN2450	0.948	174.089		[M-H]-													519216	40951.8
MN2451	0.639	174.089		[M-H]-													6.88137e+06	6.00398e+06
MN2457	0.632	174.525		[M-H]-													63842.3	28967.3
MN2459	8.926	174.574		[M-H]-													47540.6	8983.61
MN2462	9.496	174.829		[M-H]-													232185	266590
MN2463	0.784	174.84		[M-H]-													2.49478e+06	2.3269e+06
MN2464	0.69	174.84		[M-H]-													2.41427e+06	2.50317e+06
MN2465	7.827	174.84		[M-H]-													64045.3	71009.6
MN2466	5.975	174.84		[M-H]-													24107.2	13430.8
MN2467	8.27	174.84		[M-H]-													29299.2	117062
MN2468	7.89	174.84		[M-H]-													45300.6	143841
MN2469	7.021	174.864		[M-H]-													1.46562e+06	1.34542e+06
MN2470	7.263	174.864		[M-H]-													1.83355e+06	1.47281e+06
MN2471	7.161	174.864		[M-H]-													1.71578e+06	2.4827e+06
MN2472	9.435	174.864		[M-H]-													13382054	1.41697e+07
MN2473	7.458	174.864		[M-H]-													944357	715683
MN2474	3.3	174.866		[M-H]-													571344	540390
MN2475	0.508	174.956	Methylenediphosphonic acid	[M-H]-	CH6O6P2	MBKDYNNUVRNNRF-UHFFFAOYSA-N	78.8	HMDB0254641		Organic acids and derivatives	Organic phosphonic acids and derivatives	Bisphosphonates					8814975	9.56622e+06
MN2476	9.424	174.956		[M-H]-													47377744	4.9119e+07
MN2477	0.259	174.956		[M-H]-													1.01039e+06	366394
MN2478	1.105	174.978	2-chloromuconic acid	[M-H]-	C6H5ClO4	OZNNVVBQWHRHHH-TZFCGSKZSA-N	74.5										1.21534e+06	1.2864e+06
MN2479	3.791	174.987		[M-H]-													6.3527e+06	4.87576e+06
MN2480	4.168	175.025		[M-H]-													399739	281624
MN2481	0.713	175.025	(R)-2-((S)-1,2-Dihydroxyethyl)-4,5-dihydroxyfuran-3(2H)-one	[M-H]-	C6H8O6	LPYXWGMUVRGUOY-REOHCLBHSA-N	93.2	HMDB0248912		Organoheterocyclic compounds	Heteroaromatic compounds						24378154	5.14385e+07
MN2482	0.952	175.025		[M-H]-													76578310	1.90004e+07
MN2483	0.868	175.025	Ascorbic acid	[M-H]-	C6H8O6	CIWBSHSKHKDKBQ-DOMZIZNONA-N	90.3	HMDB0000044	C00072	Organoheterocyclic compounds	Dihydrofurans	Furanones	Vitamins and cofactors	Vitamins	Water-soluble vitamins	#50-81-7	10223632	1.28657e+07
MN2484	1.837	175.025		[M-H]-													637157	267949
MN2485	1.14	175.025	(5R)-5-(1,2-Dihydroxyethyl)-3-hydroxyoxolane-2,4-dione	[M-H]-	C6H8O6	PJBQWWHYTVYMLO-UHFFFAOYSA-N	80.5	HMDB0260162		Organoheterocyclic compounds	Lactones	Gamma butyrolactones					2.82167e+06	2.00717e+06
MN2486	4.004	175.025		[M-H]-													1.3057e+06	493851
MN2487	0.264	175.025		[M-H]-													284275	472700
MN2488	8.837	175.025		[M-H]-													58822.5	48935.3
MN2489	1.253	175.061		[M-H]-													67395.9	38602.9
MN2490	1.818	175.061		[M-H]-													131357	105228
MN2491	3.577	175.062	3-Isopropylmalic acid	[M-H]-	C7H12O5	RNQHMTFBUSSBJQ-CRCLSJGQSA-N	65.3	HMDB0012156	C04411	Lipids and lipid-like molecules	Fatty Acyls	Fatty acids and conjugates				#126576-14-5	941522	95500.7
MN2493	3.393	175.098		[M-H]-													159673	320782
MN2494	4.561	175.098		[M-H]-													257750	115583
MN2495	3.459	175.098		[M-H]-													276112	491045
MN2496	4.391	175.098		[M-H]-													446229	88120
MN2497	8.908	175.116		[M-H]-													59224.5	33120.4
MN2498	8.754	175.117		[M-H]-													68655.5	149453
MN2499	8.309	175.137		[M-H]-													13644.3	13599.8
MN2506	7.721	175.585		[M-H]-													11412.6	13003.6
MN2507	1.014	175.84		[M-H]-													15514.2	50104.8
MN2508	3.707	175.85		[M-H]-													121903	71404.8
MN2509	1.018	176.002		[M-H]-													386357	693994
MN2510	0.952	176.003		[M-H]-													409595	558841
MN2511	0.625	176.01		[M-H]-													746758	1.01295e+06
MN2512	3.162	176.039		[M-H]-													4935719	6.71611e+06
MN2513	2.814	176.039		[M-H]-													215888	264650
MN2514	0.945	176.057		[M-H]-													16406.1	86371.4
MN2515	8.326	176.194		[M-H]-													13821.2	14241.3
MN2516	0.87	176.232		[M-H]-													23549.3	18814.9
MN2524	7.67	176.765		[M-H]-													12406.9	11654.2
MN2525	0.697	176.837		[M-H]-													930248	981676
MN2526	3.762	176.837		[M-H]-													125172	75437.7
MN2527	9.678	176.837		[M-H]-													972315	788737
MN2528	7.032	176.859		[M-H]-													472537	282764
MN2529	7.148	176.859		[M-H]-													366991	647713
MN2530	9.438	176.859		[M-H]-													5291030	4.56506e+06
MN2531	3.3	176.863		[M-H]-													642059	471171
MN2532	0.99	176.901		[M-H]-													4642383	5.07711e+06
MN2533	0.821	176.901		[M-H]-													10536094	7.51449e+06
MN2534	1.105	176.975		[M-H]-													414410	417995
MN2535	3.522	176.986		[M-H]-													301095	132852
MN2536	0.718	176.994		[M-H]-													3.53882e+06	1.72973e+06
MN2538	5.87	177.041		[M-H]-													815873	607391
MN2539	1.828	177.041	Gluconolactone	[M-H]-	C6H10O6	PHOQVHQSTUBQQK-SQOUGZDYSA-N	72.7	HMDB0000150	C00198	Organic oxygen compounds	Organooxygen compounds	Carbohydrates and carbohydrate conjugates				#90-80-2	1.83592e+06	831354
MN2540	0.238	177.041		[M-H]-													2.14101e+06	816283
MN2541	0.531	177.041		[M-H]-													1.25659e+06	932003
MN2542	6.694	177.092		[M-H]-													1.00622e+06	811573
MN2543	5.882	177.092		[M-H]-													264707	269771
MN2544	6.161	177.092	tetramethylterephthalic acid	[M-H]-	C12H14O4	NEOZDUDLYDUOTE-UHFFFAOYSA-N	87			Benzenoids	Benzene and substituted derivatives	Benzoic acids and derivatives					3964589	4.71322e+06
MN2548	5.526	177.165		[M-H]-													52770.6	304867
MN2549	9.282	177.195		[M-H]-													32783.9	14276.9
MN2550	7.895	177.291		[M-H]-													25364.8	13114.7
MN2561	0.697	177.845		[M-H]-													2.34596e+06	1.23181e+06
MN2562	9.72	177.845		[M-H]-													732680	909805
MN2563	4.058	177.845		[M-H]-													373145	546279
MN2564	0.535	177.845		[M-H]-													400354	412873
MN2565	1.893	177.845		[M-H]-													570045	417928
MN2566	4.221	177.845		[M-H]-													725505	342027
MN2567	3.709	177.845		[M-H]-													3.20553e+06	1.75132e+06
MN2568	5.183	177.845		[M-H]-													451086	677612
MN2569	3.86	177.845		[M-H]-													204761	138141
MN2570	4.745	177.845		[M-H]-													638969	759158
MN2571	3.942	177.845		[M-H]-													537615	765866
MN2572	8.696	177.913		[M-H]-													24059.5	19185.9
MN2573	8.824	177.913		[M-H]-													35850.5	21264.2
MN2574	9.371	177.913		[M-H]-													46713.1	189278
MN2575	1	177.925		[M-H]-													65179.5	96596.6
MN2576	1.072	177.925		[M-H]-													58803.2	241223
MN2577	0.601	177.959		[M-H]-													87485.6	38622.6
MN2578	0.521	177.967		[M-H]-													76467.4	38622.6
MN2580	0.625	178.007		[M-H]-													124070	247691
MN2581	3.162	178.035		[M-H]-													340970	434202
MN2582	0.655	178.051		[M-H]-													65815.3	132120
MN2583	3.837	178.051	Acedoben	[M-H]-	C9H9NO3	QCXJEYYXVJIFCE-UHFFFAOYSA-N	85.9	HMDB0246328		Benzenoids	Benzene and substituted derivatives	Benzoic acids and derivatives					37978980	6.99753e+06
MN2584	3.937	178.051		[M-H]-													1.22026e+06	113229
MN2585	0.713	178.064		[M-H]-													328164	782866
MN2587	8.065	178.193		[M-H]-													11896.5	9776.28
MN2588	7.571	178.199		[M-2H]2-													17324.7	9776.28
MN2592	0.807	178.834		[M-H]-													73117	39821.7
MN2593	0.924	178.834		[M-H]-													55117.2	25472.2
MN2594	0.692	178.834		[M-H]-													58217.4	107763
MN2595	9.565	178.834		[M-H]-													521917	438309
MN2596	9.676	178.834		[M-H]-													717606	697008
MN2597	0.285	178.834		[M-H]-													93887.8	85457.9
MN2598	9.44	178.857		[M-H]-													641858	584549
MN2599	0.819	178.898		[M-H]-													3.52273e+06	2.69728e+06
MN2600	0.903	178.898		[M-H]-													1487471	1.61394e+06
MN2601	1.898	178.921		[M-H]-													589427	200993
MN2602	0.96	178.921		[M-H]-													1.84701e+06	1.56968e+06
MN2603	9.424	178.949		[M-H]-													920947	969242
MN2604	9.51	178.978		[M-H]-													467044	441910
MN2605	9.764	178.978		[M-H]-													810428	823220
MN2606	0.236	178.978		[M-H]-													151310	185806
MN2607	0.718	178.991		[M-H]-													1295833	540885
MN2608	1.28	178.997		[M-H]-													481128	5592.59
MN2609	3.946	179.035	Caffeic acid	[M-H]-	C9H8O4	QAIPRVGONGVQAS-RQOWECAXSA-N	89.5	HMDB0001964	C01197	Phenylpropanoids and polyketides	Cinnamic acids and derivatives	Hydroxycinnamic acids and derivatives	Phenylpropanoids	Monolignols	Caffeate derivatives	#501-16-6	696937	170971
MN2610	4.56	179.035	Doxazosin Related Compound D	[M-H]-	C9H8O4		74.5										1.37494e+06	1.24242e+06
MN2611	8.845	179.056		[M-H]-													1.67932e+06	3.10883e+06
MN2612	0.868	179.056	(2R,3R,4R,5R)-2,3,4,5,6-Pentahydroxyhexanal	[M-H]-	C6H12O6	GZCGUPFRVQAUEE-UHFFFAOYSA-N	76.3	HMDB0242534		Organic oxygen compounds	Organooxygen compounds	Carbohydrates and carbohydrate conjugates					18257740	8.09845e+06
MN2613	9.511	179.056		[M-H]-													1364686	1.82145e+06
MN2614	0.625	179.056	D-Galactose	[M-H]-	C6H12O6	WQZGKKKJIJFFOK-SVZMEOIVSA-N	79.2	HMDB0037209	C00124	Organic oxygen compounds	Organooxygen compounds	Carbohydrates and carbohydrate conjugates	Carbohydrates	Monosaccharides	Aldoses	#41414-75-9	16734092	1.22325e+07
MN2615	4.204	179.056		[M-H]-													4.15711e+06	1.97309e+06
MN2616	4.617	179.056		[M-H]-													4.67138e+06	2.36561e+06
MN2617	0.236	179.056		[M-H]-													6047591	6.03631e+06
MN2618	5.719	179.071	10-hydroxy-(2E,8E)-decadien-4-ynoic Acid	[M-H]-	C10H12O3	YKLIFQPPZZVFPR-KQQUZDAGSA-N	75.7	HMDB0062773		Lipids and lipid-like molecules	Fatty Acyls	Fatty acids and conjugates					356166	375211
MN2619	5.838	179.108		[M-H]-													30958.6	30714.7
MN2620	6.661	179.108		[M-H]-													476639	526466
MN2621	7.577	179.108		[M-H]-													263415	112185
MN2623	7.73	179.166		[M-H]-													15757.2	12361.5
MN2625	7.295	179.385		[M-H]-													12038.8	30017.4
MN2630	0.791	179.794		[M-H]-													23928.4	18113.9
MN2631	0.352	179.842		[M-H]-													398653	419132
MN2632	0.702	179.842		[M-H]-													3.01125e+06	3.55967e+06
MN2633	4.068	179.842		[M-H]-													658776	739530
MN2634	1.768	179.842		[M-H]-													349657	489371
MN2635	4.966	179.842		[M-H]-													480263	531626
MN2636	1.937	179.842		[M-H]-													236860	484302
MN2637	9.715	179.842		[M-H]-													1.19663e+06	1.00489e+06
MN2638	3.709	179.842		[M-H]-													3.03782e+06	2.33305e+06
MN2639	3.18	179.842		[M-H]-													448471	508642
MN2640	3.939	179.842		[M-H]-													786938	772289
MN2641	4.206	179.842		[M-H]-													531493	893354
MN2642	5.126	179.883		[M-H]-													89581.9	39931.4
MN2643	9.426	179.903		[M-H]-													33961.2	138784
MN2644	0.235	179.937		[M-H]-													103153	143882
MN2645	9.796	179.937		[M-H]-													920731	431174
MN2646	6.969	180.023		[M-H]-													39082	26269.2
MN2647	5.158	180.03		[M-H]-													62368.5	66525.7
MN2648	6.147	180.03		[M-H]-													30225.2	67293.9
MN2649	3.594	180.031		[M-H]-													36972.4	52493.7
MN2650	0.599	180.034		[M-H]-													72229.2	31487.3
MN2651	4.227	180.039		[M-H]-													199348	139931
MN2652	0.717	180.055		[M-H]-													517954	403228
MN2653	0.995	180.067		[M-H]-													5492687	6.59423e+06
MN2654	6.018	180.103		[M-H]-													173749	16830.6
MN2657	0.744	180.228		[M-H]-													13176.7	99127.6
MN2661	8.945	180.375		[M-H]-													38790.1	14532.1
MN2667	8.764	180.747		[M-H]-													11741	12320.3
MN2668	7.628	180.806		[M-H]-													26317.9	11735
MN2669	9.709	180.9		[M-H]-													225497	602617
MN2670	3.715	180.9		[M-H]-													900778	604971
MN2671	1.906	180.9		[M-H]-													1436042	2.41574e+06
MN2672	3.185	180.9		[M-H]-													434691	430508
MN2673	0.51	180.9		[M-H]-													3.53498e+06	3.51599e+06
MN2674	0.91	180.9		[M-H]-													573228	593332
MN2675	0.371	180.9		[M-H]-													1.8246e+06	1.48066e+06
MN2676	3.86	180.9		[M-H]-													166969	150849
MN2677	0.597	180.973		[M-H]-													110942120	1.1444e+08
MN2679	3.274	181.006		[M-H]-													318541	416694
MN2680	0.952	181.037		[M-H]-													338003	254266
MN2681	1.307	181.037	7-Methyluric acid	[M-H]-	C6H6N4O3	YHNNPKUFPWLTOP-UHFFFAOYSA-N	80.5	HMDB0011107	C16355	Organoheterocyclic compounds	Imidazopyrimidines	Purines and purine derivatives	Alkaloids	Others	Purine alkaloids	#612-37-3	801443	587065
MN2682	0.632	181.039		[M-H]-													535672	834707
MN2683	3.323	181.051	DL-4-Hydroxyphenyllactic acid	[M-H]-	C9H10O4	JVGVDSSUAVXRDY-UHFFFAOYSA-N	82.3			Phenylpropanoids and polyketides	Phenylpropanoic acids						9727958	1.03093e+07
MN2684	0.237	181.051		[M-H]-													1.20715e+06	1.43188e+06
MN2685	5.491	181.087		[M-H]-													745036	2.85365e+06
MN2686	5.146	181.087		[M-H]-													243006	249947
MN2687	4.778	181.087		[M-H]-													535911	166062
MN2689	0.578	181.22		[M-H]-													60801.9	82242.9
MN2691	7.489	181.431		[M-H]-													20583.9	14555
MN2696	0.31	181.839		[M-H]-													174144	122089
MN2697	4.006	181.839		[M-H]-													176613	254969
MN2698	3.709	181.839		[M-H]-													925225	655391
MN2699	0.506	181.918		[M-H]-													63662.1	66544.8
MN2700	1.149	181.938		[M-H]-													500433	719581
MN2701	0.9	181.938		[M-H]-													248971	43694
MN2702	1.072	181.938		[M-H]-													500820	555029
MN2703	0.993	181.938		[M-H]-													399743	311528
MN2704	0.679	181.938		[M-H]-													136763	36268.2
MN2705	0.76	181.966		[M-H]-													6600894	5.54786e+06
MN2706	0.636	181.966		[M-H]-													17394754	1.37916e+07
MN2707	5.41	181.974	Selenohomocysteine	[M-H]-	C4H9NO2Se	RCWCGLALNCIQNM-UHFFFAOYSA-N	67.9	HMDB0004119	C05698	Organic acids and derivatives	Carboxylic acids and derivatives	Amino acids, peptides, and analogues				#29475-60-3	1.09531e+06	1.19481e+06
MN2708	4.124	182.028		[M-H]-													250223	1.15848e+06
MN2709	5.007	182.028		[M-H]-													62154.8	70033.5
MN2710	3.575	182.046		[M-H]-													129828	179342
MN2711	1.225	182.046	4-Pyridoxic acid	[M-H]-	C8H9NO4	HXACOUQIXZGNBF-UHFFFAOYSA-N	88.4	HMDB0000017	C00847	Organoheterocyclic compounds	Pyridines and derivatives	Pyridinecarboxylic acids and derivatives				#82-82-6	1.25132e+06	1.29923e+06
MN2712	4.216	182.046		[M-H]-													63760.3	27271.6
MN2713	3.129	182.046		[M-H]-													94525.3	23491.7
MN2714	4.224	182.082		[M-H]-													245511	27765
MN2715	0.713	182.148		[M-H]-													23324.8	30324.6
MN2716	7.992	182.237		[M-H]-													13341.9	15549.7
MN2722	4.004	182.677		[M-H]-													46111.2	6873.63
MN2723	7.555	182.747		[M-H]-													16293	13594.6
MN2724	7.118	182.778		[M-H]-													12262.6	7859.98
MN2725	0.744	182.857		[M-H]-													100267	194824
MN2726	1.893	182.897		[M-H]-													590973	395735
MN2727	0.506	182.897		[M-H]-													947063	1.08789e+06
MN2728	9.41	182.9		[M-H]-													761312	567053
MN2729	0.559	182.977		[M-H]-													380919	247149
MN2730	9.306	182.989		[M-H]-													1.16717e+06	2.38e+06
MN2731	4.824	182.989	Chelidonic acid	[M-H]-	C7H4O6	PBAYDYUZOSNJGU-UHFFFAOYSA-N	75.6	HMDB0249899	C08476	Organoheterocyclic compounds	Pyrans	Pyranones and derivatives	Polyketides	Pyrones	Monocyclic gamma-pyrones	#99-32-1	858520	1.3198e+06
MN2732	3.274	183.003		[M-H]-													98172.1	111077
MN2733	5.419	183.005	2,4-Dinitrophenol	[M-H]-	C6H4N2O5	UFBJCMHMOXMLKC-UHFFFAOYSA-N	92.2	HMDB0245462	C02496	Benzenoids	Phenols	Nitrophenols				#51-28-5	63337296	7.47673e+07
MN2734	5.536	183.005		[M-H]-													3.63031e+06	5.89209e+06
MN2735	0.68	183.007		[M-H]-													578930	796956
MN2736	0.952	183.016		[M-H]-													633224	755596
MN2737	3.383	183.03		[M-H]-													1.35e+06	47996.3
MN2738	0.436	183.036		[M-H]-													135204	254771
MN2739	0.919	183.066		[M-H]-													82077.6	94514.4
MN2740	0.238	183.067		[M-H]-													312514	520522
MN2741	4.154	183.067		[M-H]-													242767	403018
MN2742	5.802	183.103	9-oxo-2E-decenoic acid	[M-H]-	C10H16O3	INJRDZMWIAYEMM-SOFGYWHQSA-N	70			Lipids and lipid-like molecules	Fatty Acyls	Fatty acids and conjugates					746647	1.05348e+06
MN2743	5.305	183.103	r-limonene	[M-H]-	C10H16O3	JRFITZGBELIFQM-UHFFFAOYSA-N	81.4	HMDB0257077	C06099	Organoheterocyclic compounds	Oxepanes		Lipids	PR Prenol lipids	PR01 Isoprenoids	#5989-27-5	1.15549e+06	179605
MN2744	4.305	183.103	Ieodomycin D	[M-H]-	C10H16O3	BUNUAXLBBKVLBE-WMCYJUNYSA-N	92.7			Lipids and lipid-like molecules	Fatty Acyls	Fatty acids and conjugates					6.16937e+06	59588.1
MN2747	8.212	183.288		[M-H]-													17186.1	23824.2
MN2750	8.25	183.346		[M-H]-													13158	11190.7
MN2753	9.637	183.545		[M-H]-													12577.1	7995.49
MN2754	8.085	183.637		[M-H]-													23877.1	11985.5
MN2756	1.072	183.849		[M-H]-													4.91868e+06	8.46782e+06
MN2757	1.152	183.849		[M-H]-													2.25136e+06	3.01311e+06
MN2758	9.506	183.856		[M-H]-													89557.2	62495.9
MN2759	1.023	183.877		[M-H]-													25930.6	72097.2
MN2760	0.938	183.877		[M-H]-													41955.4	36902.2
MN2761	1.314	183.915		[M-H]-													170574	155181
MN2762	1.409	183.915		[M-H]-													298996	525255
MN2763	6.92	183.935		[M-H]-													97588.6	34163.1
MN2764	7.365	183.935		[M-H]-													62574.7	74043.5
MN2765	0.774	183.963		[M-H]-													1.75895e+06	966165
MN2766	0.636	183.963		[M-H]-													6562590	5.00755e+06
MN2767	7.364	184.036		[M-H]-													30208.9	28412.1
MN2768	1.145	184.062		[M-H]-													185282	298832
MN2769	0.713	184.073		[M-H]-													169830	221115
MN2770	4.591	184.098		[M-H]-													261441	614700
MN2774	8.999	184.509		[M-H]-													12260.1	14046.7
MN2777	0.817	184.864		[M-H]-													1.24469e+06	1.83612e+06
MN2778	9.419	184.896		[M-H]-													242353	382269
MN2779	7.008	184.916		[M-H]-													341921	502009
MN2780	8.12	184.916		[M-H]-													803511	474479
MN2781	9.133	184.916		[M-H]-													708822	825765
MN2782	7.301	184.916		[M-H]-													316900	277743
MN2783	7.453	184.916		[M-H]-													267639	516328
MN2784	5.752	184.984		[M-H]-													238346	114534
MN2785	1.105	185.007		[M-H]-													285017	335852
MN2786	0.674	185.022		[M-H]-													3.43918e+06	3.25368e+06
MN2787	3.35	185.032		[M-2H]2-													145014	72476.1
MN2788	0.241	185.046		[M-H]-													128420	49597.8
MN2789	3.554	185.082		[M-H]-													220328	375193
MN2790	3.219	185.082		[M-H]-													554594	105729
MN2791	0.238	185.082		[M-H]-													319191	172822
MN2792	8.71	185.119		[M-H]-													31307.7	9951.96
MN2793	5.384	185.119	3-Hydroxy-5Z-octenyl acetate	[M-H]-	C10H18O3	WWZCBOHSNDHUER-PLNGDYQASA-N	89	HMDB0030369		Lipids and lipid-like molecules	Fatty Acyls	Fatty alcohol esters					2.49234e+06	2.4729e+06
MN2794	0.236	185.119		[M-H]-													19456.5	8201.2
MN2795	5.889	185.119	10-HDA	[M-H]-	C10H18O3	QHBZHVUGQROELI-SOFGYWHQSA-N	86.3			Organic acids and derivatives	Hydroxy acids and derivatives	Medium-chain hydroxy acids and derivatives					1.60216e+06	1.41393e+06
MN2796	6.082	185.119	5-oxo-8-methy-nonanoic acid	[M-H]-	C10H18O3	CVTYGALEXWGUJW-UHFFFAOYSA-N	90.9			Lipids and lipid-like molecules	Fatty Acyls	Fatty acids and conjugates					14901967	1.93471e+07
MN2797	6.5	185.119		[M-H]-													195208	1.00179e+06
MN2798	4.676	185.119		[M-H]-													41391.4	125230
MN2800	8.402	185.345		[M-H]-													11827.9	14089.6
MN2805	7.83	185.718		[M-H]-													12345.4	14985.6
MN2807	1.004	185.846		[M-H]-													808252	689161
MN2808	1.072	185.846		[M-H]-													2.98864e+06	6.1688e+06
MN2809	1.152	185.846		[M-H]-													1215140	2.02609e+06
MN2810	0.506	185.866		[M-H]-													583427	661352
MN2811	0.311	185.866		[M-H]-													724372	360973
MN2812	1.432	185.866		[M-H]-													738213	820194
MN2813	3.465	185.866		[M-H]-													453479	125106
MN2814	7.649	185.911		[M-H]-													41859.6	77099.7
MN2815	1.409	185.913		[M-H]-													152394	325142
MN2816	0.632	185.959		[M-H]-													144572	67089.4
MN2817	1.14	185.994		[M-H]-													92666.9	77936.1
MN2818	0.863	185.994		[M-H]-													2.15425e+06	3.49201e+06
MN2819	0.967	185.994		[M-H]-													4.94394e+06	7.2791e+06
MN2821	0.62	186.039		[M-H]-													1.06414e+06	781936
MN2822	0.955	186.046		[M-H]-													1.02673e+06	295239
MN2823	5.014	186.056	6-Chloro-N-(1-methylethyl)-1,3,5-triazine-2,4-diamine	[M-H]-	C6H10ClN5	DFWFIQKMSFGDCQ-UHFFFAOYSA-N	82.6	HMDB0033249	C06559	Organoheterocyclic compounds	Triazines	Aminotriazines				#6190-65-4	4782261	5.06912e+06
MN2824	1.041	186.077		[M-H]-													151079	37145.2
MN2825	4.068	186.114		[M-H]-													926247	889922
MN2828	7.921	186.287		[M-H]-													14265.5	15017.9
MN2831	8.136	186.616		[M-H]-													15869.6	12001.6
MN2836	0.927	186.856		[M-H]-													2.78541e+06	3.61416e+06
MN2837	0.858	186.857		[M-H]-													1803354	1.37786e+06
MN2838	0.273	186.898		[M-H]-													928472	966964
MN2839	1.914	186.898		[M-H]-													155951	901008
MN2840	1.018	186.93		[M-H]-													2.51791e+06	2.92631e+06
MN2841	0.236	186.934		[M-H]-													119085	173447
MN2842	4.504	187.007	Benzyl sulfate	[M-H]-	C7H8O4S	CZNJCCVKDVCRKF-UHFFFAOYSA-N	84.5	HMDB0034782		Benzenoids	Benzene and substituted derivatives						205248740	1.55093e+08
MN2843	3.976	187.015		[M-H]-													245941	600233
MN2844	3.763	187.015		[M-H]-													520386	936092
MN2845	0.671	187.019		[M-H]-													878434	749208
MN2846	0.952	187.042	6-Hydroxy-2-naphthoic acid	[M-H]-	C11H8O3	KAUQJMHLAFIZDU-UHFFFAOYSA-N	81.4			Benzenoids	Naphthalenes	Naphthalenecarboxylic acids and derivatives					2.73449e+06	1.34288e+06
MN2847	0.641	187.072		[M-H]-													593390	756185
MN2848	0.95	187.073		[M-H]-													669447	761888
MN2849	9.011	187.098		[M-H]-													221959	266664
MN2850	3.881	187.098		[M-H]-													472045	1.04662e+06
MN2851	3.224	187.098		[M-H]-													661452	877712
MN2852	0.296	187.098		[M-H]-													561461	394114
MN2853	4.434	187.098	Azelaic acid	[M-H]-	C9H16O4	BDJRBEYXGGNYIS-UHFFFAOYAK	73	HMDB0000784	C08261	Lipids and lipid-like molecules	Fatty Acyls	Fatty acids and conjugates	Lipids	FA Fatty acyls	FA01 Fatty Acids and Conjugates	#123-99-9	1222580	3.29114e+06
MN2854	4.645	187.098		[M-H]-													13675299	1.16035e+07
MN2855	0.917	187.109		[M-H]-													54850.2	62822.8
MN2856	0.531	187.109		[M-H]-													209986	193343
MN2857	2.39	187.109		[M-H]-													194482	142931
MN2858	0.711	187.109		[M-H]-													213153	148524
MN2859	1.185	187.109		[M-H]-													58867.7	61753.2
MN2860	0.624	187.12		[M-H]-													37320.2	3646.54
MN2861	7.371	187.127		[M-H]-													24534.2	15328.8
MN2862	7.273	187.134		[M-H]-													23653	10294.9
MN2863	6.212	187.134		[M-H]-													794561	1.0753e+06
MN2864	5.55	187.134	3-Hydroxydecanoic acid	[M-H]-	C10H20O3	FYSSBMZUBSBFJL-UHFFFAOYSA-N	83	HMDB0002203		Organic acids and derivatives	Hydroxy acids and derivatives	Medium-chain hydroxy acids and derivatives				#19526-23-9	1.52072e+06	2.12032e+06
MN2865	5.931	187.134		[M-H]-													3.7243e+06	7.67907e+06
MN2866	5.819	187.134		[M-H]-													1.42145e+06	1.72494e+06
MN2867	5.743	187.134		[M-H]-													1994573	1.96129e+06
MN2868	6.872	187.134		[M-H]-													88171.4	116266
MN2876	7.613	187.491		[M-H]-													14667.9	28993.9
MN2877	9.138	187.546		[M-H]-													14686.7	13453
MN2879	4.016	187.856		[M-H]-													2553109	4.5037e+06
MN2880	3.63	187.861		[M-H]-													9843300	8.44974e+06
MN2881	0.508	187.861		[M-H]-													17583760	1.9679e+07
MN2882	1.805	187.861		[M-H]-													13051722	1.85989e+07
MN2883	1.079	187.861		[M-H]-													678288	1.03333e+06
MN2884	1.861	187.861		[M-H]-													18665680	1.71724e+07
MN2885	0.361	187.861		[M-H]-													21362304	1.95638e+07
MN2886	1.521	187.861		[M-H]-													10236599	1.31282e+07
MN2887	3.785	187.861		[M-H]-													2.93265e+06	2.04996e+06
MN2888	0.688	187.861		[M-H]-													1.52358e+06	544673
MN2889	3.914	187.861		[M-H]-													3732067	2.42883e+06
MN2890	4.299	187.861		[M-H]-													4264983	2.87322e+06
MN2891	1.145	187.861		[M-H]-													3315007	4.56565e+06
MN2892	0.779	187.861		[M-H]-													6.3953e+06	1.36367e+06
MN2893	3.861	187.861		[M-H]-													2599351	2.37204e+06
MN2894	3.445	187.861		[M-H]-													5453329	4.04797e+06
MN2895	10.505	187.861		[M-H]-													7.98241e+06	3.10955e+06
MN2896	2.399	187.861		[M-H]-													31797618	2.808e+07
MN2897	9.798	187.874		[M-H]-													2.54187e+06	4.31541e+06
MN2898	4.001	187.942		[M-H]-													243306	112163
MN2899	8.841	187.942		[M-H]-													882121	1.70914e+06
MN2900	9.452	187.942		[M-H]-													2.50696e+06	2.51426e+06
MN2901	7.113	187.942		[M-H]-													291005	258741
MN2902	0.233	187.942		[M-H]-													279228	318438
MN2903	9.384	187.942		[M-H]-													2466756	2.61264e+06
MN2904	0.871	187.991		[M-H]-													568405	1.1386e+06
MN2905	0.964	187.991		[M-H]-													1.53405e+06	2.43032e+06
MN2906	1.38	188.003		[M-H]-													440951	55187.3
MN2907	4.616	188.011		[M-H]-													616110	105690
MN2908	3.895	188.012		[M-H]-													78091.5	7087.49
MN2909	0.655	188.021		[M-H]-													3.0075e+06	2.77792e+06
MN2910	6.623	188.026		[M-H]-													35156.5	26020.1
MN2911	3.559	188.036	-Cyano-3-hydroxycinnamic acid	[M-H]-	C10H7NO3		80.8										654465	1.04189e+06
MN2912	1.004	188.057	N-Acetyl-L-glutamic acid	[M-H]-	C7H11NO5	RFMMMVDNIPUKGG-YFKPBYRVSA-N	76.5	HMDB0001138	C00624	Organic acids and derivatives	Carboxylic acids and derivatives	Amino acids, peptides, and analogues				#1188-37-0	949241	566827
MN2913	5.183	188.072		[M-H]-													205691	210273
MN2914	0.713	188.093		[M-H]-													108403	417898
MN2915	3.702	188.093		[M-H]-													435197	393964
MN2916	1.564	188.093		[M-H]-													1.23638e+06	700373
MN2917	0.945	188.093		[M-H]-													143153	408929
MN2918	6.578	188.102		[M-H]-													51818.6	46028.9
MN2919	0.66	188.105		[M-H]-													409506	157059
MN2920	8.222	188.242		[M-H]-													15910.2	23719.1
MN2921	8.293	188.376		[M-H]-													12946.5	13719.3
MN2924	8.46	188.58		[M-H]-													11267	12101.2
MN2926	4.159	188.708		[M-H]-													164636	155649
MN2927	4.157	188.834		[M-H]-													47963.1	69606.8
MN2928	0.978	188.853		[M-H]-													900758	648737
MN2929	3.502	188.888		[M-H]-													111914	291456
MN2930	0.287	188.895		[M-H]-													778530	476926
MN2931	1.166	188.908		[M-H]-													455830	602487
MN2932	0.506	188.933		[M-H]-													1.10612e+06	1.52539e+06
MN2933	0.235	188.933		[M-H]-													219638	194164
MN2934	9.784	188.933		[M-H]-													144870	179150
MN2935	1.76	188.949		[M-H]-													1.02441e+06	987266
MN2936	1.893	188.949	2,5-Dichlorobenzoic acid	[M-H]-	C7H4Cl2O2	QVTQYSFCFOGITD-UHFFFAOYSA-N	71.8			Benzenoids	Benzene and substituted derivatives	Benzoic acids and derivatives					793788	520184
MN2937	1.107	188.949		[M-H]-													901086	416485
MN2938	1.257	188.95		[M-H]-													1807134	614475
MN2939	5.738	188.952		[M-H]-													9866597	1.16537e+07
MN2940	3.559	188.987	Resorcinol sulfate	[M-H]-	C6H6O5S	QQOGTJREOAHYMT-UHFFFAOYSA-N	81.2	HMDB0304905		Organic acids and derivatives	Organic sulfuric acids and derivatives	Arylsulfates					12165789	913532
MN2941	4.504	189.003		[M-H]-													10231110	7.71503e+06
MN2942	0.622	189.005		[M-H]-													405151	438437
[truncated: 17,131 more rows]

## Sheet: 搜库信息
搜库信息	Features	Metabolites	HMDB	KEGG	QC RSD 0.3占比
POS	24150	466	232	114	--
NEG	19130	328	219	89	--
合计	43280	794	451	203	--
